# Supplementary material for: Unexpected Ancient Paralogs and an Evolutionary Model for the COPII Coat Complex
Source: Genome Biol Evol. 2015 Mar 5;7(4):1098–109. doi: 10.1093/gbe/evv045 (PMC4419792; doi:10.1093/gbe/evv045)
Supplement: Supplementary Data [file supp_evv045_TableS1.xlsx]

## Sheet: Sar1
Organism	Protein Name	Annotation	Accession	Length
Opisthokonta
Holozoa
Homo sapiens	Sar1a	HsSar1a	NP_064535.1	198
Homo sapiens	Sar1b	HsSar1b	NP_057187.1	198
Homo sapiens	Sec12	HsSec12	NP_037520.1	417
Homo sapiens	Sec13	HsapSec13	NP_899195.1	322
Homo sapiens	Sec16A	HsapSec16A	NP_055681.1	2357
Homo sapiens	Sec16B	HsapSec16B	NP_149118.2	1060
Homo sapiens	Sec23A	HsapSec23A	NP_006355.2	765
Homo sapiens	Sec23B	HsapSec23B	NP_116780.1	767
Homo sapiens	Sec24A	HsapSec24A	NP_068817.1	1093
Homo sapiens	Sec24B	HsapSec24B	NP_006314.2	1268
Homo sapiens	Sec24C	HsapSec24C	NP_004913.2	1094
Homo sapiens	Sec24D	HsapSec24D	NP_055637.2	1032
Homo sapiens	Sec31A	HsapSec31A	NP_055748.2	1220
Homo sapiens	Sec31B	HsapSec31B	NP_056305.1	1179
Mus musculus	Sar1a	MmSar1A	NP_033146.1	198
Mus musculus	Sar1b	MmSar1B	NP_079811.1	198
Mus musculus	Sec12	MmSec12	NP_057912.2	417
Mus musculus	Sec13	MmusSec13	NP_077168.2	322
Mus musculus	Sec16A	MmusSec16A	NP_694765.2	2357
Mus musculus	Sec16B	MmusSec16B	NP_203505.3	1051
Mus musculus	Sec23A	MmusSec23A	NP_033173.2	765
Mus musculus	Sec23B	MmusSec23B	NP_062761.2	767
Mus Musculus	Sec24A	MmusSec24A	NP_780464.2	1090
Mus Musculus	Sec24B	MmusSec24B	NP_997092.1	1251
Mus Musculus	Sec24C	MmusSec24C	NP_766184.2	1096
Mus Musculus	Sec24D	MmusSec24D	NP_081411.2	1032
Mus musculus	Sec31A	MmusSec31A	NP_081245.1	1230
Mus musculus	Sec31B	MmusSec31B	NP_001028515.1	1158
Rattus norvegicus	Sar1a	RnSar1A	NP_001007740.1	198
Rattus norvegicus	Sar1b	RnSar1B	NP_001009622.1	198
Rattus norvegicus	Sec12	RnSec12	NP_001164179.1	417
Rattus norvegicus	Sec13	RnorSec13	NP_001006979.1	322
Rattus norvegicus	Sec16A	RnorSec16A	XP_002729192.1	2346
Rattus norvegicus	Sec16B	RnorSec16B	NP_446023.1	1058
Rattus norvegicus	Sec23A	RnorSec23A	NP_001099202.1	765
Rattus norvegicus	Sec23B	RnorSec23B	NP_001102063.1	453
Rattus norvegicus	Sec24A	RnorSec24A	NP_001099250.1	1089
Rattus norvegicus	Sec24B	RnorSec24B	NP_001099944.1	1242
Rattus norvegicus	Sec24C	RnorSec24C	NP_001102926.1	1095
Rattus norvegicus	Sec31A	RnorSec31A	NP_148981.1	1249
Rattus norvegicus	Sec31B	RnorSec31B	NP_001129185.1	1179
Monodelphis domestica	Sar1a	MdSar1A	XP_001362106.1	196
Monodelphis domestica	Sar1b	MdSar1B	XP_001365648.2	189
Monodelphis domestica	Sec12	MdSec12	XP_001371101.1	420
Monodelphis domestica	Sec13	MdomSec13	XP_001375694.2	321
Monodelphis domestica	Sec16A	MdomSec16A	XP_001372799.2	2409
Monodelphis domestica	Sec16B	MdomSec16B	XP_001373782.2	972
Monodelphis domestica	Sec23A	MdomSec23A	XP_001370719.1	765
Monodelphis domestica	Sec23B	MdomSec23B	XP_001374135.1	767
Monodelphis domestica	Sec24C	MdomSec24A	XP_001363118.1	1090
Monodelphis domestica	Sec24D	MdomSec24B	XP_001363391.1	1035
Monodelphis domestica	Sec31A	MdomSec31A	XP_001362536.1	1225
Monodelphis domestica	Sec31B	MdomSec31B	XP_001363913.2	1098
Ornithorhynchys anatinus	Sar1a	OaSar1A	XP_001506794.1	198
Ornithorhynchys anatinus	Sar1b	OaSar1B	XP_001517686.1	138
Ornithorhynchys anatinus	Sar1b	OaSar1C	XP_001520952.2	152
Ornithorhynchus anatinus	Sec12	OaSec12	XP_001515477.2	401
Ornithyrhynchus anatinus	Sec13	OanaSec13	XP_001509095.2	321
Ornithorhynchus anatinus	Sec16A	OanaSec16A	XP_001521275.2	2335
Ornithorhynchus anatinus	Sec16B	OanaSec16B	XP_001515582.2	905
Ornithorhynchus anatinus	Sec23A	OanaSec23A	XP_001513018.1	765
Ornithorhynchus anatinus	Sec23B	OanaSec23B	XP_001511839.2	438
Ornithorhynchus anatinus	Sec23B	OanaSec23C	XP_001511958.1	209
Ornithorhynchus anatinus	Sec24A	OanaSec24A	XP_001510651.2	1120
Ornithorhynchus anatinus	Sec24B	OanaSec24B	XP_001506149.2	1383
Ornithorhynchus anatinus	Sec24D	OanaSec24C	XP_001513076.2	984
Ornithyrhynchus anatinus	Sec31B	OanaSec31A	XP_001521651.2	863
Ornithyrhynchus anatinus	Sec31A	OanaSec31B	XP_001516402.2	472
Ornithyrhynchus anatinus	Sec31A	OanaSec31C	XP_001515934.2	364
Ornithyrhynchus anatinus	Sec31A	OanaSec31D	XP_001512158.2	201
Gallus gallus	Sar1a	GgSar1A	XP_421589.2	198
Gallus gallus	Sar1b	GgSar1B	NP_001025792.1	194
Gallus gallus	Sec12	GgSec12	XP_003643564.1	232
Gallus gallus	Sec13	GgalSec13	NP_001264770.1	320
Gallus gallus	Sec16A	GgalSec16A	XP_415419.3	2456
Gallus gallus	Sec16B	GgalSec16B	NP_001026440.1	929
Gallus gallus	Sec23A	GgalSec23A	XP_421250.1	765
Gallus gallus	Sec23B	GgalSec23B	NP_001006179.1	767
Gallus gallus	Sec24A	GgalSec24A	XP_414630.1	1100
Gallus gallus	Sec24B	GgalSec24B	NP_001026306.1	1234
Gallus gallus	Sec24C	GgalSec24C	XP_421617.1	1147
Gallus gallus	Sec24D	GgalSec24D	XP_420635.2	1038
Gallus gallus	Sec31A	GgalSec31A	NP_001026312.1	1227
Gallus gallus	Sec31B	GgalSec31B	XP_001232876.1	1204
Xenopus (Silurana) tropicalis	Sar1a	XtSar1A	NP_988845.1	198
Xenopus (Silurana) tropicalis	Sar1b	XtSar1B	NP_001015871.1	198
Xenopus (Silurana) tropicalis	Sec12	XtSec12	NP_001001231.1	422
Xenopus (Silurana) tropicalis	Sec13	XtroSec13	NP_988967.1	320
Xenopus (Silurana) tropicalis	Sec16B	XtroSec16A	XP_002935278.1	2391
Xenopus (Silurana) tropicalis	Sec16B	XtroSec16B	XP_002937408.1	537
Xenopus (Silurana) tropicalis	Sec16B	XtroSec16C	XP_002937415.1	434
Xenopus (Silurana) tropicalis	Sec23A	XtroSec23A	NP_001072659.1	765
Xenopus (Silurana) tropicalis	Sec23B	XtroSec23B	NP_001016850.1	767
Xenopus (Silurana) tropicalis	Sec24A	XtroSec24A	XP_002935946.1	1118
Xenopus (Silurana) tropicalis	Sec24B	XtroSec24B	XP_002939332.1	1055
Xenopus (Silurana) tropicalis	Sec24C	XtroSec24C	jgi|Xentr4|453789|estExt_fgenesh_pg.C_1680012	1131
Xenopus (Silurana) tropicalis	Sec24D	XtroSec24D	XP_002934294.1	1024
Xenopus (Silurana) tropicalis	Sec31A	XtroSec31A	NP_00101158.2	1218
Xenopus (Silurana) tropicalis	Sec31B	XtroSec31B	XP_002936398.1	1192
Danio rerio	Sar1b	DrSar1A	NP_001019548.1	198
Danio rerio	Sar1b	DrSar1B	NP_001017882.1	198
Danio rerio	Sec12	DrSec12	NP_001002638.1	425
Danio rerio	Sec13	DrerSec13	NP_998500.1	320
Danio rerio	Sec16A	DrerSec16A	XP_695457.5	1452
Danio rerio	Sec16B	DrerSec16B	XP_685029.4	826
Danio rerio	Sec23A	DrerSec23A	NP_998630.1	765
Danio rerio	Sec23B	DrerSec23B	NP_956071.1	766
Danio rerio	Sec24A	DrSec24A	XP_001340708.3	1097
Danio rerio	Sec24B	DrSec24B	XP_001921634.3	1184
Danio rerio	Sec24C	DrSec24C	XP_700597.5	1142
Danio rerio	Sec24C	DrSec24D	XP_003198668.1	880
Danio rerio	Sec24D	DrSec24E	NP_001171403.1	1029
Danio rerio	Sec31A	DrereSec31A	NP_955824.1	1254
Danio rerio	Sec31A	DrereSec31B	XP_001921581.3	1171
Branchiostoma floridae	Sar1b	BfSar1A	XP_002601925.1	183
Branchiostoma floridae	Sar1b	BfSar1B	XP_002601926.1	552
Branchiostoma floridae	Sar1a	BfSar1C	XP_002601943.1	108
Branchiostoma floridae	Sec12	BfSec12	XP_002593609.1	393
Branchiostoma floridae	Sec13	BfloSec13	XP_002599724.1	318
Branchiostoma floridae	Sec16A	BfloSec16	XP_002600268.1	2645
Branchiostoma floridae	Sec23	BflsSec23	XP_002610495.1	782
Branchiostoma floridae	Sec24A	BfloSec24A	XP_002601924.1	1159
Branchiostoma floridae	Sec24B	BfloSec24B	XP_002601927.1	483
Branchiostoma floridae	Sec24C	BfloSec24C	XP_002601928.1	552
Branchiostoma floridae	Sec31A	BfloSec31	XP_002602930.1	1113
Ciona intestinalis	Sar1a	CintSar1	XP_002129675.1	192
Ciona intestinalis	Sec12	CintSec12	XP_002127673.1	429
Ciona intestinalis	Sec13	CintSec13	XP_002127937.1	312
Ciona intestinalis	Sec16A	CintSec16	XP_002123683.1	926
Ciona intestianlis	Sec23	CintSec23	XP_002120464.1	347
Ciona intestianlis	Sec24A	CintSec24A	XP_002129590.1	1047
Ciona intestianlis	Sec24B	CintSec24B	XP_002125572.1	1014
Ciona intestinalis	Sec31A	CintSec31	XP_002126968.1	1190
Caenorhabditis elegans	Sar1b	CeSar1	NP_500582.1	193
Caenorhabditis elegans	Sec12	CeSec12	NP_492305.2	425
Caenorhabditis elegans	Sec13	CeleSec13	NP_500086.1	313
Caenorhabditis elegans	Sec16A	CeleSec16	NP_509400.3	1632
Caenorhabditis elegans	Sec23	CeleSec23	NP_507877.1	821
Caenorhabditis elegans	Sec24.2	CeleSec24A	NP_502354.2	984
Caenorhabditis elegans	Sec24.1	CeleSec24B	NP_502178.1	1126
Caenorhabditis elegans	Sec31A	CeleSec31	NP_502144.1	1083
Drosophila melanogaster	Sar1b	DmSar1	NP_732717.1	193
Drosophila melanogaster	Sec12	DmSec12	NP_608995.2	445
Drosophila melanogaster	Sec13	DmelSec13	NP_651977.1	356
Drosophila melanogaster	Sec16A	DmelSec16	NP_001096964.1	2221
Drosophila melanogaster	Sec23A	DmelSec23	NP_730978.1	773
Drosophila melanogaster	Sec24B	DmelSec24A	NP_610531.1	1184
Drosophila melanogaster	Sec24C	DmelSec24B	NP_608664.2	1193
Drosophila melanogaster	Sec31A	DmelSec31B	NP_724716.1	1241
Apis mellifera	Sar1a	AmSar1	XP_623373.2	328
Apis mellifera	Sec12	AmSec12	XP_393821.2	432
Apis mellifera	Sec13	AmelSec13	XP_393516.3	311
Apis mellifera	Sec16A	AmelSec16	XP_393378.4	2151
Apis mellifera	Sec23	AmelSec23	XP_392515.2	775
Apis mellifera	Sec24B	AmelSec24A	XP_394884.3	784
Apis mellifera	Sec24C	AmelSec24B	XP_392952.3	1155
Apis mellifera	Sec31A	AmelSec31	XP_393457.3	1279
Trichoplax adharens	Sar1b	TaSar1	jgi|Triad1|63191|estExt_fgeneshTA2_pm.C_10188	194
Trichoplax adhaerens	Sec12	TaSec12	jgi|Triad1|64094|estExt_fgeneshTA2_pg.C_70457	398
Trichoplax adhaerens	Sec13	TadhSec13	jgi|Triad1|24138|e_gw1.4.1192.1	315
Trichoplax adhaerens	Sec16A	TadhSec16	jgi|Triad1|53450|fgeneshTA2_pg.C_scaffold_2000607	1643
Trichoplax adhaerens	Sec23A	TadhSec23	jgi|Triad1|51161|fgeneshTA2_pm.C_scaffold_34000002	781
Trichoplax adhaerens	Sec24B	TadhSec24A	jgi|Triad1|29956|e_gw1.12.203.1	707
Trichoplax adhaerens	Sec24C	TadhSec24B	jgi|Triad1|29202|e_gw1.10.242.1	1012
Trichoplax adhaerens	Sec31A	TadhSec31A	jgi|Triad1|64202|estExt_fgeneshTA2_pg.C_120009	979
Nematostella vectensis	Sar1a	NvSar1	XP_001637780.1	192
Nematostella vectensis	Sec12	NvSec12A	XP_001642129.1	402
Nematostella vectensis	Sec12	NvSec12B	XP_001633286.1	429
Nematostella vectensis	Sec13	NvecSec13	XP_001631519.1	312
Nematostella vectensis	Sec23	NvecSec23	XP_001631204.1	769
Nematostella vectensis	Sec24A	NvecSec24A	XP_001622043.1	714
Nematostella vectensis	Sec24B	NvecSec24B	XP_001633769.1	934
Nematostella vectensis	Sec31A	NvecSec31A	XP_001634737.1	1219
Nematostella vectensis	Sec31A	NvecSec31B	XP_001618184.1	222
Nematostella vectensis	Sec31B	NvecSec31C	XP_001621434.2	97
Monosiga brevicollis	Sar1b	MbSar1	JGI|Monbr1|37186|estExt_fgenesh1_pg.C_110100	193
Monosiga brevicollis	Sec12p	MbSec12	XP_001744899.1	448
Monosiga brevicollis	Sec13	MbreSec13	XP_001742270.1	308
Monosiga brevicollis	Sec16B	MbSec16	XP_001747683.1	2207
Monosiga brevicollis	Sec23	MbreSec23	XP_001743552.1	772
Monosiga brevicollis	Sec24A	MbreSec24A	XP_001749269.1	1051
Monosiga brevicollis	Sec24B	MbreSec24B	XP_001749353.1	935
Monosiga brevicollis	Sec31A	MbreSec31	XP_001750481.1	1159
Salpingoeca rosetta	Sar1a	SpSar1	PTSG_08655T0	193
Salpingoeca rosetta	Sec12	SrSec12	PTSG_04096T0	404
Salpingoeca rosetta	Sec13	SrosSec13	PTSG_06302T0	331
Salpingoeca rosetta	Sec16A	SrosSec16	PTSG_12463T0	2150
Salpingoeca rosetta	Sec23A	SrosSec23	PTSG_01526T0	776
Salpingoeca rosetta	Sec24A	SrosSec24A	PTSG_08603T0	1069
Salpingoeca rosetta	Sec24C	SrosSec24B	PTSG_12763T0	1410
Salpingoeca rosetta	Sec24A	SrosSec24C	PTSG_08602T0	859
Salpingoeca rosetta	Sec24A	SrosSec24D	PTSG_09456T0	477
Salpingoeca rosetta	Sec31A	SrosSec31	PTSG_09997T0	1307
Capsaspora owczarzaki	Sar1a	CoSar1A	CAOG_05271T0	192
Capsaspora owczarzaki	Sec12	CoSec12	CAOG_02962T0	393
Capsaspora owczarzaki	Sec13	CowcSec13	CAOG_00587T0	323
Capsaspora owczarzaki	Sec23A	CowcSec23A	CAOG_06689T0	780
Capsaspora owczarzaki	Sec23B	CowcSec23B	CAOG_08493T0	883
Capsaspora owczarzaki	Sec24B	CowcSec24A	CAOG_05247T0	1332
Capsaspora owczarzaki	Sec24C	CowcSec24B	CAOG_05557T0	1290
Capsaspora owczarzaki	Sec24C	CowcSec24C	CAOG_00297T0	925
Capsaspora owczarzaki	Sec31A	CowcSec31	CAOG_07940T0	1309
Sphaeroforma arctica	Sar1b	SaSar1A	SARC_15787T0	129
Sphaeroforma arctica	Sar1a	SaSar1B	SARC_02240T0	64
Sphaeroforma arctica	Sec12	SaSec12	SARC_01240T0	353
Sphaeroforma arctica	Sec13	SarcSec13A	SARC_07501T0	305
Sphaeroforma arctica	Sec13	SarcSec13B	SARC_09619T0	376
Sphaeroforma arctica	Sec16A	SarcSec16A	SARC_02150T0	2421
Sphaeroforma arctica	Sec16A	SarcSec16B	SARC_02054T0	1512
Sphaeroforma arctica	Sec23A	SarcSec23A	SARC_03863T0	719
Sphaeroforma arctica	Sec24A	SarcSec24A	SARC_03240T0	719
Sphaeroforma arctica	Sec24C	SarcSec24B	SARC_07373T0	1119
Sphaeroforma arctica	Sec13A	SarcSec31A	SARC_16176T0	105
Sphaeroforma arctica	Sec13A	SarcSec31B	SARC_16839T0	125
Sphaeroforma arctica	Sec13A	SarcSec31C	SARC_05841T0	114
Sphaeroforma arctica	Sec13A	SarcSec31D	SARC_18162T0	68
Sphaeroforma arctica	Sec31B	SarcSec31E	SARC_10118T0	626
Sphaeroforma arctica	Sec13A	SarcSec31F	SARC_17731T0	78
Sphaeroforma arctica	Sec13A	SarcSec31G	SARC_16757T0	85
Fungi
Fonticula alba	Sar1a	FalbSar1	H696_05008T0	189
Fonticula alba	Sec13	FalbaSec13	H696_05358T0	165
Fonticula alba	Sec23A	FalbaSec23	H696_00217T0	773
Fonticula alba	Sec24B	FalbaSec24a	H696_01997T0	448
Fonticula alba	Sec24D	FalbaSec24b	H696_01752T0	1250
Fonticula alba	Sec24A	FalbaSec24c	H696_02000T0	782
Fonticula alba	Sec31	FalbaSec31	H696_00254T0	1245
Rozella allomycis	Sar1b	RallSar1	jgi|Rozal1_1|5672|O9G_003140	179
Rozella allomycis	Sec13	RallSec13	jgi|Rozal1_1|4389|O9G_000869	305
Rozella allomycis	Sec16	RallSec16	jgi|Rozal1_1|3067|O9G_004630	1427
Rozella allomycis	Sec23A	RallSec23a	jgi|Rozal1_1|4457|O9G_002725	594
Rozella allomycis	Sec24C	RallSec24a	jgi|Rozal1_1|735|O9G_004006	1006
Rozella allomycis	Sec24A	RallSec24b	jgi|Rozal1_1|5002|O9G_003926	1036
Rozella allomycis	Sec31	RallSec31	jgi|Rozal1_1|5123|O9G_001929	1123
Encephalitozoon cuniculi	Sar1b	EcSar1	NP_597349.1	221
Encephalitozoon cuniculi	Sec13	EcunSec13	ECU11_1450	272
Encephalitozoon cuniculi	Sec23B	EcunSec23	NP_586385.1	707
Encephalitozoon cuniculi	Sec24B	EcunSec24A	NP_584648.1	705
Encephalitozoon cuniculi	Sec24D	EcunSec24B	NP_584671.1	713
Encephalitozoon cuniculi	Sec31B	EcunSec31	NP_597151.1	959
Nosema ceranae	Sar1a	NceSar1	XP_002995581.1	212
Nosema ceranae	Sec13	NcerSec13	XP_002996760.1	273
Nosema ceranae	Sec23B	NcerSec23	XP_002996483.1	706
Nosema ceranae	Sec24B	NcerSec24A	XP_002996410.1	715
Nosema ceranae	Sec24C	NcerSec24b	XP_002995313.1	668
Nosema ceranae	Sec31B	NcerSec31	XP_002996237.1	883
Piromyces sp.	Sar1b	PirSar1	jgi|PirE2_1|51826|estExt_Genewise1.C_2230027	191
Piromyces sp.	Sec13	PirSec13	jgi|PirE2_1|19683|estExt_Genemark1.C_120087	194
Piromyces sp.	Sec16B	PirSec16	jgi|PirE2_1|2978|gm1.1924_g	1627
Piromyces sp.	Sec23A	PirSec23a	jgi|PirE2_1|4070|gm1.3016_g	755
Piromyces sp.	Sec23A	PirSec23b	jgi|PirE2_1|68106|estExt_fgenesh1_pm.C_790002	835
Piromyces sp.	Sec24C	PirSec24a	jgi|PirE2_1|38672|e_gw1.17.56.1	790
Piromyces sp.	Sec24A	PirSec24b	jgi|PirE2_1|54426|estExt_Genewise1Plus.C_1890005	734
Piromyces sp.	Sec24A	PirSec24c	jgi|PirE2_1|35608|gw1.224.15.1	740
Piromyces sp.	Sec31A	PirSec31	jgi|PirE2_1|50683|estExt_Genewise1.C_440060	1273
Batrachochytrium dendrobatidis	Sar1a	BdSar1	jgi|Batde5|86316|GP3.018750	191
Batrachochytrium dendobatidis	Sec12p	BdSec12	jgi|Batde5|36548|estExt_fgenesh1_kg.C_10255	391
Batrachochytrium dendrobatidis	Sec13	BdenSec13	jgi|Batde5|90115|GP3.056740	291
Batrachochytrium dendrobatidis	Sec16A	BdenSec16A	jgi|Batde5|25718|fgenesh1_pg.C_scaffold_8000050	2644
Batrachochytrium dendrobatidis	Sec23A	BdenSec23	jgi|Batde5|32725|estExt_fgenesh1_pm.C_10200	759
Batrachochytrium dendrobatidis	Sec24B	BdenSec24a	jgi|Batde5|18815|estExt_Genewise1Plus.C_20284	751
Batrachochytrium dendrobatidis	Sec24C	BdenSec24b	jgi|Batde5|19927|estExt_Genewise1Plus.C_80038	787
Batrachochytrium dendrobatidis	Sec31A	BdenSec31	jgi|Batde5|35327|estExt_fgenesh1_pg.C_70351	1488
Spizellomyces punctatus	Sar1a	SpuSar1	SPPG_00660T0	191
Spizellomyces punctatum	Sec12	SpuSec12	SPPG_05411T0	372
Spizellomyces punctatum	Sec13	SpunSec13	SPPG_02274T0	310
Spizellomyces punctatum	Sec16A	SpunSec16	SPPG_06291T0	2212
Spizellomyces punctatus	Sec23A	SpunSec23	SPPG_01172T0	768
Spizellomyces punctatus	Sec24B	SpunSec24a	SPPG_02707T0	1103
Spizellomyces punctatus	Sec24C	SpunSec24b	SPPG_02746T0	1179
Spizellomyces punctatum	Sec31A	SpunSec31A	SPPG_00469T0	1379
Spizellomyces punctatum	Sec31A	SpunSec31B	SPPG_05039T0	267
Allomyces macrogynus	Sar1b	Amac1a	AMAG_09734T0	194
Allomyces macrogynus	Sar1a	Amac1b	AMAG_13345T0	192
Allomyces macrogynus	Sar1a	Amac1c	AMAG_13596T0	192
Allomyces macrogynus	Sar1a	Amac1d	AMAG_07763T0	194
Allomyces macrogynus	Sec12	Alma12A	AMAG_10617T0	424
Allomyces macrogynus	Sec12	Alma12B	AMAG_00066T0	429
Allomyces macrogynus	Sec13	AmacSec13A	AMAG_08777T0	312
Allomyces macrogynus	Sec13	AmacSec13B	AMAG_10200T0	408
Allomyces macrogynus	Sec16p	AmacSec16	AMAG_07360T0	2351
Allomyces macrogynus	Sec23A	AmacSec23a	AMAG_00216	767
Allomyces macrogynus	Sec23A	AmacSec23b	AMAG_10776	775
Allomyces macrogynus	Sec24B	Amac24a	AMAG_05324T0	1043
Allomyces macrogynus	Sec24B	Amac24b	AMAG_01142T0	1053
Allomyces macrogynus	Sec24C	Amac24c	AMAG_01149T0	870
Allomyces macrogynus	Sec24C	Amac24d	AMAG_05332T0	1012
Allomyces macrogynus	Sec31A	AmacSec31A	AMAG_12059T0	1272
Allomyces macrogynus	Sec31A	AmacSec31B	AMAG_08977T0	1066
Catenaria anguillulae	Sar1b	CanSar1	jgi|Catan1|57109|gm1.10326_g	191
Catenaria anguillulae	Sec13	CangSec13	jgi|Catan1|23128|fgenesh1_pg.1_#_59	320
Catenaria anguillulae	Sec16p	CangSec16	jgi|Catan1|246981|CE85809_10544	3232
Catenaria anguillulae	Sec23A	CangSec23	jgi|Catan1|37132|fgenesh1_kg.29_#_23_#_Locus5689v1rpkm24.53	782
Catenaria anguillulae	Sec24A	CanSec24a	jgi|Catan1|65373|fgenesh1_pm.88_#_16	871
Catenaria anguillulae	Sec24C	CanSec24b	jgi|Catan1|124149|e_gw1.70.5.1	797
Catenaria anguillulae	Sec24C	CanSec24c	jgi|Catan1|117921|e_gw1.12.109.1	797
Catenaria anguillulae	Sec31A	CangSec31	jgi|Catan1|37616|fgenesh1_kg.34_#_2_#_Locus4813v1rpkm32.05	1223
Coemansia reversa	Sar1a	CreSar1	jgi|Coere1|81771|fgenesh1_kg.19_#_80_#_isotig05870	190
Coemansia reversa	Sec12	CreSec12	jgi|Coere1|81088|fgenesh1_kg.13_#_99_#_isotig01351	388
Coemansia reversa	Sec13	CrevSec13	jgi|Coere1|87600|fgenesh1_pg.20_#_4	328
Coemansia reversa	Sec16	CrevSec16	jgi|Coere1|103766|estExt_fgenesh1_pm.C_380008	1360
Coemansia reversa	Sec23A	CrevSec23	jgi|Coere1|39342|e_gw1.5.281.1	760
Coemansia reversa	Sec24A	CreSec24a	jgi|Coere1|65706|estExt_Genewise1.C_320220	796
Coemansia reversa	Sec24C	CreSec24b	jgi|Coere1|82728|fgenesh1_kg.32_#_34_#_isotig02131	1067
Coemansia reversa	Sec31A	CrevSec31	jgi|Coere1|83423|fgenesh1_kg.50_#_2_#_isotig01902	1289
Conidiobolus coronatus	Sar1b	CcoSar1	jgi|Conco1|79598|fgenesh1_kg.139_#_6_#_Locus1573v1rpkm69.79	190
Conidiobolus coronatus	Sec13	CcoSec13	jgi|Conco1|47967|estExt_Genewise1.C_420040	315
Conidiobolus coronatus	Sc16B	CcoSec16	jgi|Conco1|84742|estExt_fgenesh1_pg.C_600011	1397
Conidiobolus coronatus	Sec23B	CcorSec23	jgi|Conco1|1939|gm1.179_g	761
Conidiobolus coronatus	Sec24A	CcoSec24A	jgi|Conco1|147648|CE59563_29387	751
Conidiobolus coronatus	Sec24C	CcoSec24B	jgi|Conco1|58771|estExt_Genewise1Plus.C_990003	962
Conidiobolus coronatus	Sec24B	CcoSec24C	jgi|Conco1|15050|estExt_Genemark1.C_100094	891
Conidiobolus coronatus	Sec31A	CcorSec31	jgi|Conco1|79366|fgenesh1_kg.122_#_5_#_Locus1544v1rpkm71.71	1282
Mortierella verticillata	Sar1b	MverSar1	MVEG_07514T0	190
Mortierella verticillata	Sec12	MverSec12	MVEG_05365T0	369
Mortierella verticillata	Sec13	MverSec13	MVEG_01947T0	315
Mortierella verticillata	Sec16B	MverSec16	MVEG_05651T0	2013
Mortierella verticillata	Sec23B	MverSec23a	MVEG_01767T0	764
Mortierella verticillata	Sec23A	MverSec23b	MVEG_08714T0	764
Mortierella verticillata	Sec24C	MverSec24a	MVEG_03874T0	1191
Mortierella verticillata	Sec24C	MverSec24b	MVEG_08415T0	1157
Mortierella verticillata	Sec24A	MverSec24c	MVEG_09605T0	1145
Mortierella verticillata	Sec31	MverSec31a	MVEG_01844T0	1375
Mortierella verticillata	Sec31	MverSec31b	MVEG_08948T0	1373
Mortierella verticillata	Sec31	MverSec31c	MVEG_09703T0	274
Rhizopus oryzae	Sar1b	RoSar1A	RO3G_05258	190
Rhizopus oryzae	Sar1b	RoSar1B	RO3G_00846	190
Rhizopus oryzae	Sec12	RoSec12	RO3T_09895	301
Rhizopus oryzae	Sec13	RorySec13	RO3G_10393.3	268
Rhizopus oryzae	Sec16B	RorySec16	RO3G_03510.3	572
Rhizopus oryzae	Sec23A	RorySec23A	RO3G_10467.3	1202
Rhizopus oryzae	Sec23B	RorySec23B	RO3G_16013.3	760
Rhizopus oryzae	Sec24A	RorySec24A	RO3G_09793	955
Rhizopus oryzae	Sec24B	RorySec24B	RO3G_04076	895
Rhizopus oryzae	Sec24C	RorySec24C	RO3G_05563	954
Rhizopus oryzae	Sec24B	RorySec24E	RO3G_10806	793
Rhizopus oryzae	Sec31A	RorySec31A	RO3G_06926.3	1217
Rhizopus oryzae	Sec31A	RorySec31B	RO3G_01906.3	674
Rhizophagus irregularis	Sar1a	RirrSar1	jgi|Gloin1|249758|CE149746_2474	190
Rhizophagus irregularis	Sec12	RirrSec12	jgi|Gloin1|337405|fgenesh1_kg.4371_#_8_#_ACTTGA_L001_R1_(paired)_contig_9739	372
Rhizophagus irregularis	Sec13	RirrSec13	jgi|Gloin1|340332|fgenesh1_kg.8117_#_7_#_step3_c1551	315
Rhizophagus irregularis	Sec16B	RirrSec16	jgi|Gloin1|65248|e_gw1.1805.6.1	599
Rhizophagus irregularis	Sec23A	RirrSec23	jgi|Gloin1|192153|CE92141_2097	754
Rhizophagus irregularis	Sec24C	RirrSec24a	jgi|Gloin1|345159|fgenesh1_kg.15741_#_2_#_ACTTGA_L001_R1_(paired)_contig_2194	1081
Rhizophagus irregularis	Sec24A	RirrSec24b	jgi|Gloin1|80930|e_gw1.22732.2.1	584
Rhizophagus irregularis	Sec24A	RirrSec24c	jgi|Gloin1|33578|gm1.33578_g	323
Rhizophagus irregularis	Sec31	RirrSec31	jgi|Gloin1|348465|fgenesh1_kg.22442_#_3_#_ACTTGA_L001_R1_(paired)_contig_3210	1150
Schizosaccharomyces pombe	Sar1b	SpSar1	NP_596568.1	190
Schizosaccharomyces pombe	Sec12p	SpSec12	XP_001713132.1	395
Schizosaccharomyces pombe	Sec13	SpomSec13	NP_596692.1	297
Schizosaccharomyces pombe	Sec16B	SpunSec16B	NP_594985.1	1995
Schizosaccharomyces pombe	Sec23A	SpomSec23A	NP_587900.1	759
Schizosaccharomyces pombe	Sec23A	SpomSec23B	NP_596319.1	765
Schizosaccharomyces pombe	Sec24A	SpomSec24A	NP_594731.1	926
Schizosaccharomyces pombe	Sec24C	SpomSec24B	NP_595476.1	891
Schizosaccharomyces pombe	Sec31A	SpomSec13	NP_595582.1	1224
Saccharomyces cerevisiae	Sar1p	ScSar1	NP_015106.1	190
Saccharomyces cerevisiae	Sec12p	ScSec12	NP_014423.1	471
Saccharomyces cerevisiae	Sec13p	ScerSec13	NP_013309.1	297
Saccharomyces cerevisiae	Sec16p	SercSec16	NP_015240.1	2195
Saccharomyces cerevisiae	Sec23p	ScerSec23	NP_015507.1	768
Saccharomyces cerevisiae	Sec24p (Sec24B)	ScerSec24A	NP_012157.1	926
Saccharomyces cerevisiae	Sfb2p (Sec24A)	ScerSec24B	NP_014349.1	876
Saccharomyces cerevisiae	Sfb3p (Sec24C)	ScerSec24C	NP_011966.1	929
Saccharomyces cerevisiae	Sec31p	ScSerec31	NP_010086.2	1273
Sacchromyces cerevisiae	Sed4p	ScSed4	NP_009993.1	1065
Neurospora crassa	Sar1b	NcSar1	XP_001728508.1	218
Neurospora crassa	Sec13	NcraSec13	XP_957678.2	304
Neurospora crassa	Sec16B	NcraSec16B	XP_961208.2	1939
Neurospora crassa	Sec23B	NcraSec23	XP_961404.2	772
Neurospora crassa	Sec24B	NcraSec24A	XP_959711.1	950
Neurospora crassa	Sec24C	NcraSec24B	XP_958077.1	1052
Neurospora crassa	Sec31A	NcraSec31	XP_963510.1	1256
Ustilago maydis	Sar1a	UmSar1	XP_762523.1	198
Ustilago maydis	Sec13	UmaySec13	XP_758392.1	364
Ustilago maydis	Sec16B	UmaySec16	XP_758504.1	358
Ustilago maydis	Sec23A	UmaySec23	XP_757771.1	773
Ustilago maydis	Sec24A	UmaySec24A	XP_759356.1	995
Ustilago maydis	Sec24C	UmaySec24B	XP_758525.1	1187
Ustilago maydis	Sec31A	UmaySec31	XP_761849.1	1416
Cryptococcus neoformans	Sar1b	CnSar1	XP_568917.1	189
Cryptococcus neoformans	Sec12	CnSec12	XP_567687.1	416
Cryptococcus neoformans	Sec13	CneoSec13	XP_572627.1	339
Cryptococcus neoformans	Sec16A	CneoSec16A	XP_778130.1	1994
Cryptococcus neoformans	Sec16A	CneoSec16B	XP_566597.1	1994
Cryptococcus neoformans	Sec23B	CneoSec23	XP_567493.1	763
Cryptococcus neoformans	Sec24A	CneoSec24A	XP_568768.1	857
Cryptococcus neoformans	Sec24A	CneoSec24B	XP_568767.1	920
Cryptococcus neoformans	Sec24C	CneoSec24C	XP_568412.1	1003
Cryptococcus neoformans	Sec31A	CneoSec31	XP_567525.1	1443
Apusozoa
Thecamonas trahens	Sar1b	TtrSar1A	AMSG_01009T0	193
Thecamonas trahens	Sar1a	TtrSar1B	AMSG_08926T0	200
Thecamonas trahens	Sec13	TtraSec13	AMSG_10395T0	308
Thecamonas trahens	Sec16A	TtraSec16	AMSG_00414T0	2139
Thecamonas trahens	Sec23B	TtraSec23	AMSG_01798T0	772
Thecamonas trahens	Sec24A	TtraSec24a	AMSG_08107T0	919
Thecamonas trahens	Sec24C	TtraSec24b	AMSG_07985T0	822
Thecamonas trahens	Sec31B	TtraSec31	AMSG_07243T0	512
Amoebozoa
Dictyostelium discoideum	Sar1a	DdSar1A	XP_645274.1	188
Dictyostelium discoideum	Sar1a	DdSar1B	XP_642388.1	194
Dictyostelium discoideum	Sec12	DdisSec12	XP_637872.1	469
Dictyostellium discoideum	Sec13	DdisSec13	XP_629794.1	301
Dictyostelium discoideum	Sec16A	DdisSec16	XP_646771.1	1992
Dictyostelium discoideum	Sec23A	DdisSec23A	XP_640392.2	750
Dictyostelium discoideum	Sec23A	DdisSec23B	XP_629583.1	1121
Dictyostelium discoideum	Sec24A	DdisSec24A	XP_640915.1	1013
Dictyostelium discoideum	Sec24B	DdisSec24B	XP_646591.1	782
Dictyostelium discoideum	Sec24D	DdisSec24C	XP_642481.2	1133
Dictyostelium discoideum	Sec31A	DdisSec31	XP_646396.1	1355
Polysphondylium pallidum	Sar1a	PpaSar1A	EFA83573.1	190
Polysphondylium pallidum	Sar1a	PpaSar1B	EFA81020.1	194
Pollysphondylium pallidum	Sec13	PpalSec13	EFA85457.1	301
Polysphondylium pallidum	Sec16A	PpalSec16	EFA79627.1	1678
Polysphondylium pallidum	Sec23A	PpalSec23	EFA84122.1	637
Polysphondylium pallidum	Sec24B	PpalSec42A	EFA81329.1	1057
Polysphondylium pallidum	Sec24B	PpalSec24B	EFA82261.1	662
Polysphondylium pallidum	Sec24C	PpalSec24C	EFA78008.1	984
Polysphodylium pallidum	Sec31A	PpalSec31	EFA74877.1	836
Entamoeba histolytica	Sar1b	Ehis1A	XP_648869.1	190
Entamoeba histolytica	Sar1b	Ehis1B	XP_001914157.1	190
Entamoeba histolytica	Sec13	EhisSec13	EHI_001050	261
Entamoeba histolytica	Sec23A	Ehis23A	XP_652973.1	721
Entamoeba histolytica	Sec23A	Ehis23B	XP_649343.1	726
Entamoeba histolytica	Sec24A	Ehis24A	XP_657475.1	647
Entamoeba histolytica	Sec24A	Ehis24B	XP_652623.1	618
Entamoeba histolytica	Sec24C	Ehis24C	XP_647962.1	876
Entamoeba histolytica	Sec24D	Ehis24D	XP_651190.2	655
Entamoeba histolytica	Sec31B	EhisSec31	XP_652423.1	998
Acanthamoeba castellanii	Sar1b	AcSar1a	Contig1143	230
Acanthamoeba castellanii	Sar1b	AcSar1b	Contig7569	205
Acanthamoeba castellanii	Sec13	AcanSec13	Contig9779	311
Acanthamoeba castellanii	Sec16	AcasSec16	Contig2398
Acanthamoeba castellanii	Sec23A	AcanSec23	Contig2094
Acanthamoeba castellanii	Sec24C	AcanSec24A	Contig11876	820
Acanthamoeba castellanii	Sec24A	AcanSec24B	Contig7248	639
Acanthamoeba castellanii	Sec31A	AcanSec31	Contig10225	842
Excavata
Giardia lamblia GS	Sar1a	GlGSSar	GL50581_2996	191
Giardia lamblia GS	Sec13	GlamGS13	GL50581_4555	296
Giardia lamblia GS	Sec23A	GLSec23GS	GL50581_3185	860
Giardia lamblia GS	Sec24A	GLgsSec24A	GL50581_356	1178
Giardia lamblia GS	Sec31B	GlamGS31	GL50581_759	1029
Giardia lamblia GS	Sec24B	GLgsSec24B	GL50581_1049	1013
Giardia lamblia WB	Sar1a	GlWBSar	GL50803_7569	191
Giardia lamblia WB	Sec13	GlamWB13	GL50803_137698	294
Giardia lamblia WB	Sec23A	GLSec23WB	GL50803_9376	861
Giardia lamblia WB	Sec24B	GLwbSec24A	GL50803_17164	971
Giardia lamblia WB	Sec24A	GLwbSec24B	GL50803_16520	1177
Giardia lamblia WB	Sec24B	GLwbSec24C	GL50803_17065	980
Giardia lamblia WB	Sec31A	GlamWB31	GL50803_2562	1024
Trichomonas vaginalis	Sar1a	TvSar1A	TVAG_157300	195
Trichomonas vaginalis	Sar1b	TvSar1B	TVAG_302530	193
Trichomonas vaginalis	Sec13	TvagSec13A	TVAG_456890	300
Trichomonas vaginalis	Sec13	TvagSec13B	TVAG_158010	277
Trichomonas vaginalis	Sec16	TvagSec16	TVAG_129770	2051
Trichomonas vaginalis	Sec23A	TvagSec23A	TVAG_078060	748
Trichomonas vaginalis	Sec23A	TvagSec23B	TVAG_038520	745
Trichomonas vaginalis	Sec23B	TvagSec23C	TVAG_028620	722
Trichomonas vaginalis	Sec24A	TvSec24A	TVAG_434780	713
Trichomonas vaginalis	Sec24A	TvSec24B	TVAG_027720	721
Trichomonas vaginalis	Sec24B	TvSec24C	TVAG_119900	674
Trichomonas vaginalis	Sec24A	TvSec24D	TVAG_119920	749
Trichomonas vaginalis	Sec24A	TvSec24E	TVAG_307190	793
Trichomonas vaginalis	Sec24A	TvSec24F	TVAG_171990	678
Trichomonas vaginalis	Sec24A	TvSec24G	TVAG_224720	678
Trichomonas vaginalis	Sec24A	TvSec24H	TVAG_048630	407
Trichomonas vaginalis	Sec24A	TvSec24I	TVAG_337960	640
Trichomonas vaginalis	Sec24A	TvSec24J	TVAG_364590	568
Trichomonas vaginalis	Sec24A	TvSec24K	TVAG_010710	454
Trichomonas vaginalis	Sec24D	TvSec24L	TVAG_348550	576
Trichomonas vaginalis	Sec24B	TvSec24M	TVAG_038140	618
Trichomonas vaginalis	Sec24C	TvSec24N	TVAG_186000	640
Trichomonas vaginalis	Sec24D	TvSec24O	TVAG_442160	651
Trichomonas vaginalis	Sec24B	TvSec24P	TVAG_136440	554
Trichomonas vaginalis	Sec24A	TvSec24Q	TVAG_233040	578
Trichomonas vaginalis	Sec24D	TvSec24R	TVAG_258200	373
Trichomonas vaginalis	Sec31A	TvagSec31	TVAG_057830	1165
Leishmania major	Sar1b	LmSar1	XP_001687479.1	195
Leishmania major	Sec13	LmajSec13A	XP_001685317.1	333
Leishmania major	Sec13	LmajSec13B	XP_001684343.1	301
Leishmania major	Sec16	LmajSec16	XP_847787.1	1968
Leishmania major	Sec23A	LmajSec23A	XP_001687233.1	850
Leishmania major	Sec23A	LmajSec23B	XP_001681363.1	803
Leishmania major	Sec24A	LmajSec24A	XP_847681.1	966
Leishmania major	Sec24D	LmajSec24B	XP_001683889.1	1022
Leishmania major	Sec31A	LmajSec13	XP_001681582.1	1158
Trypanosoma brucei	Sar1b	TbSar1	XP_845120.1	194
Trypanosoma brucei	Sec13	TbruSec13	XP_827898.1	374
Trypanosoma brucei	Sec16B	TbruSec16	XP_843977.1	1387
Trypanosoma brucei	Sec23A	TbruSec23A	XP_823008.1	744
Trypanosoma brucei	Sec23B	TbruSec23B	XP_847197.1	969
Trypanosoma brucei	Sec24A	TbSec24A	XP_844132.1	903
Trypanosoma brucei	Sec24C	TbSec24B	XP_843715.1	973
Trypanosoma brucei	Sec31A	TbruSec31	Tb11.02.4040	1231
Naegleria gruberi	Sar1b	NgSar1A	XP_002677320.1	193
Naegleria gruberi	Sar1b	NgSar1B	XP_002678165.1	200
Naegleria gruberi	Sar1b	NgSar1C	XP_002668124.1	200
Naegleria gruberi	DnaJ/Sar1b	NgSar1D	XP_002682158.1	372
Naegleria gruberi	Sec12p	NgSec12	XP_002672421.1	724
Naegleria gruberi	Sec13	NgruSec13	XP_002680179.1	321
Naegleria gruberi	Sec16B	NgruSec16	XP_002683116.1	1290
Naegleria gruberi	Sec23A	NgruSec23	XP_002670659.1	758
Naegleria gruberi	Sec24B	NgruSec24A	XP_002677564.1	1004
Naegleria gruberi	Sec24C	NgruSec24B	XP_002676087.1	1145
Naegleria gruberi	Sec31A	NgruSec31	XP_002669425.1	1319
Archaeplastida
Cyanophora paradoxa	Sar1b	CpSar1A	ConsensusfromContig7254-snap-gene-0.1	189
Cyanophora paradoxa	Sar1b	CpSar1B	ConsensusfromContig57751-abinit-gene-0.0	123
Cyanophora paradoxa	Sec13	CparaSec13	ConsensusfromContig36975-abinit-gene-0.0	325
Cyanophora paradoxa	Sec16A	CparaSec16	ConsensusfromContig25928-abinit-gene-0.0	323
Cyanophora paradoxa	Sec23A	CparaSec23A	ConsensusfromContig37081-abinit-gene-0.0	523
Cyanophora paradoxa	Sec23A	CparaSec23B	ConsensusfromContig7199-abinit-gene-0.7	442
Cyanophora paradoxa	Sec24B	CparaSec24A	ConsensusfromContig10040-abinit-gene-0.0	361
Cyanophora paradoxa	Sec24A	CparaSec24B	ConsensusfromContig16799-abinit-gene-0.0	172
Cyanophora paradoxa	Sec24B	CparaSec24C	ConsensusfromContig7734-abinit-gene-0.2	274
Cyanophora paradoxa	Sec31A	CparaSec31A	ConsensusfromContig55547-snap-gene-0.1	433
Cyanophora paradoxa	Sec31A	CparaSec31B	ConsensusfromContig21455-abinit-gene-0.0	103
Cyanidioschyzon merolae	Sar1b	CmSar1	gnl|CMER|CMT196C	195
Cyanidioschyzon merolae	Sec13	CmerSec13	gnl|CMER|CMJ112C	759
Cyanidioschyzon merolae	Sec23A	CmerSec23	gnl|CMER|CMF170C	775
Cyanidioschyzon merolae	Sec24A	CmerSec24A	gnl|CMER|CMQ471C	1487
Cyanidioschyzon merolae	Sec24C	CmerSec24B	gnl|CMER|CMQ380C	1124
Cyanidioschyzon merolae	Sec31A	CmerSec31	gnl|CMER|CMR203C	1307
Chlamydomonas reinhardtii	Sar1b	CrSar1	Cre11.g468300.t1.1.cre.19860036	193
Chlamydomonas reinhardtii	Sec12	CrSec12	Cre03.g170350.t1.1	457
Chlamydomonas reinhardtii	Sec13	CreiSec13	Cre17.g715750.t1.1	300
Chlamydomonas reinhardtii	Sec16	CreiSec16	jgi|Chlre4|282612|au.g1148_t1	3807
Chlamydomonas reinhardtii	Sec23A	CreiSec23A	Cre03.g180850.t1.1	763
Chlamydomonas reinhardtii	Sec23A	CreiSec23B	Cre10.g447350.t1.1	995
Chlamydomonas reinhardtii	Sec24B	CreiSec24A	Cre02.g091150.t1.1	1045
Chlamydomonas reinhardtii	Sec24C	CreiSec24B	Cre01.g035850.t1.1	1072
Chlamydomonas reinhardtii	Sec24C	CreiSec24C	Cre09.g392450.t1.1	946
Chlamydomonas reinhardtii	Sec31A	CreiSec31	Cre12.g522450.t1.1	1314
Volvox carteri	Sar1b	VcSar1	Vocar20006028m.vca.23134926	193
Volvox carteri	Sec12	VcSec12	Vocar20010083m	393
Volvox carteri	Sec13	VcarSec13	80440 (estExt_Genewise1Plus.C_120064)	302
Volvox carteri	Sec16A	VcarSec16	Vocar20001252m	3131
Volvox carteri	Sec23A	VcarSec23A	98134	826
Volvox carteri	Sec23B	VcarSec23B	103128	765
Volvox carteri	Sec24A	VcarSec24A	72688	919
Volvox carteri	Sec24C	VcarSec24B	76301	800
Volvox carteri	Sec23A	VcarSec24C	87927	816
Volvox carteri	Sec31A	VcarSec31	120559 (estExt_fgenesh5_synt.C_80120)	1303
Micromonas pusila	Sar1b	MpSar1	jgi|MicpuN3|63429|EuGene.1300010079	194
Micromonas pusila	Sec13	MpusSec13	jgi|MicpuN3|95648|estExt_Genewise2Plus.C_Chr_120617	307
Micromonas pusila	Sec16B	MpusSec16	jgi|MicpuN3|63160|EuGene.1200010332	1946
Micromonas pusila	Sec23A	MpusSec23A	jgi|MicpuN3|61002|EuGene.0800010570	809
Micromonas pusila	Sec23B	MpusSec23B	jgi|MicpuN3|107228|estExt_fgenesh2_pm.C_Chr_140032	778
Micromonas pusila	Sec23B	MpusSec23C	jgi|MicpuN3|88269|e_gw2.14.28.1	737
Micromonas pusila	Sec24A	MpusSec24A	jgi|MicpuN3|55100|EuGene.0100010327	801
Micromonas pusila	Sec24A	MpusSec24B	jgi|MicpuN3|77748|e_gw2.01.44.1	801
Micromonas pusila	Sec24c	MpusSec24C	jgi|MicpuN3|92170|estExt_Genewise2.C_Chr_120536	812
Micromonas pusila	Sec24A	MpusSec24D	jgi|MicpuN3|100068|fgenesh2_pg.C_Chr_04000263	807
Micromonas pusila	Sec31A	MpusSec31	jgi|MicpuN3|101511|fgenesh2_pg.C_Chr_07000255	1400
Ostreococcus tauri	Sar1b	OtSar1b	jgi|Ostta4|23048|estExt_fgenesh1_pm.C_Chr_14.00010048	194
Ostreococcus tauri	Sec12	OtSec12	jgi|Ostta4|11381|fgenesh1_pg.C_Chr_06.0001000156	303
Ostreococcus tauri	Sec13	OtauSec13	jgi|Ostta4|29090|estExt_gwp_GeneWisePlus.C_Chr_11.00010109	324
Ostreococcus tauri	Sec16B	OtauSec16	jgi|Ostta4|35571|1100010221	1113
Ostreococcus tauri	Sec23A	OtauSec23A	jgi|Ostta4|8656|fgenesh1_pm.C_Chr_08.0001000041	797
Ostreococcus tauri	Sec23A	OtauSec23C	jgi|Ostta4|37563|1700010239	785
Ostreococcus tauri	Sec24B	OtauSec24A	jgi|Ostta4|20338|e_gw1.12.00.15.1	788
Ostreococcus tauri	Sec24C	OtauSec24B	jgi|Ostta4|301|gw1.11.00.17.1	766
Ostreococcus tauri	Sec24B	OtauSec24C	jgi|Ostta4|34303|0800010190	807
Ostreococcus tauri	Sec31A	OtauSec13	jgi|Ostta4|35794|1200010092	1096
Physcomitrella patens	Sar1b	PpSar1A	Pp1s7_338V6.1.ppa.18051743	194
Physcomitrella patens	Sar1b	PpSar1B	Pp1s183_17V6.1.ppa.18073761	194
Physcomitrella patens	Sar1b	PpSar1C	Pp1s44_58V6.1.ppa.18044125	193
Physcomitrella patens	Sar1b	PpSar1D	Pp1s10_357V6.1.ppa.18071207	193
Physcomitrella patens	Sec12	PpSec12A	Pp1s5_152V6.2	399
Physcomitrella patens	Sec12	PpSec12B	Pp1s25_216V6.2	399
Physcomitrella patens	Sec13	PpatSec13A	Pp1s100_118V6.2	307
Physcomitrella patens	Sec13	PpatSec13B	Pp1s175_135V6.1	311
Physcomitrella patens	Sec13	PpatSec13C	Pp1s92_104V6.1	312
Physcomitrella patens	Sec13	PpatSec13D	Pp1s301_43V6.1	308
Physcomitrella patens	Sec16A	PpatSec16A	Pp1s155_13V6.1	1122
Physcomitrella patens	Sec16B	PpatSec16B	Pp1s480_1V6.1	936
Physcomitrella patens	Sec23A	PpalSec23A	Pp1s77_4V6.1	771
Physcomitrella patens	Sec23A	PpalSec23B	Pp1s176_120V6.1	780
Physcomitrella patens	Sec23A	PpalSec23C	Pp1s1_345V6.1	765
Physcomitrella patens	Sec23A	PpalSec23D	Pp1s55_55V6.1	784
Physcomitrella patens	Sec23A	PpalSec23E	Pp1s181_124V6.1	784
Physcomitrella patens	Sec23A	PpalSec23F	Pp1s62_159V6.1	817
Physcomitrella patens	Sec23A	PpalSec23G	Pp1s196_14V6.2	823
Physcomitrella patens	Sec24B	PpatSec24A	Pp1s358_10V6.1	1076
Physcomitrella patens	Sec24B	PpatSec24B	Pp1s570_1V6.1	1075
Physcomitrella patens	Sec24C	PpatSec24C	Pp1s59_281V6.1	1168
Physcomitrella patens	Sec24C	PpatSec24D	Pp1s59_293V6.1	1164
Physcomitrella patens	Sec24A	PpatSec24E	Pp1s30_364V6.1	526
Physcomitrella patens	Sec24B	PpatSec24F	Pp1s29_149V6.1	755
Physcomitrella patens	Sec24B	PpatSec24G	Pp1s220_95V6.1	756
Physcomitrella patens	Sec31A	PpatSec31A	Pp1s171_148V6.1	956
Physcomitrella patens	Sec31A	PpatSec31B	Pp1s281_108V6.1	1168
Arabidopsis thaliana	Sar1b	AtSar1A	NP_191815.1	193
Arabidopsis thaliana	Sar1b	AtSar1B	NP_176029.1	193
Arabidopsis thaliana	Sar1b	AtSar1C	NP_192117.1	193
Arabidopsis thaliana	Sar1b	AtSar1D	NP_172390.1	193
Arabidopsis thaliana	Sar1b	AtSar1E	NP_171762.1	122
Arabidopsis thaliana	Sec12	AtSec12A	NP_568738.1	383
Arabidopsis thaliana	Sec12	AtSec12B	NP_178256.1	393
Arabidopsis thaliana	Sec12	AtSec12C	NP_566961.1	398
Arabidopsis thaliana	Sec13	AthaSec13A	NP_180566.1	302
Arabidopsis thaliana	Sec13	AthaSec13B	NP_186783.1	302
Arabidopsis thaliana	Sec16B	AthaSec16A	NP_199559.1	1350
Arabidopsis thaliana	Sec16B	AthaSec16B	NP_199560.1	1361
Arabidopsis thaliana	Sec23A	AthaSec23A	NP_189008.1	765
Arabidopsis thaliana	Sec23A	AthaSec23B	NP_563741.1	783
Arabidopsis thaliana	Sec23A	AthaSec23C	NP_001189956.1	791
Arabidopsis thaliana	Sec23A	AthaSec23D	NP_193152.2	772
Arabidopsis thaliana	Sec23A	AthaSec23E	NP_849541.2	773
Arabidopsis thaliana	Sec23A	AthaSec23F	NP_179757.1	761
Arabidopsis thaliana	Sec23A	AthaSec23G	NP_568626.1	794
Arabidopsis thaliana	Sec23A	AthaSec23H	NP_974544.1	620
Arabidopsis thaliana	Sec23A	AthaSec23I	NP_567217.1	880
Arabidopsis thaliana	Sec24A	AthaSec24A	NP_187366.2	1038
Arabidopsis thaliana	Sec24C	AthaSec24B	NP_194990.5	1080
Arabidopsis thaliana	Sec24C	AthaSec24C	NP_566869.1	1096
Arabidopsis thaliana	Sec24C	AthaSec24D	NP_001030808.1	1069
Arabidopsis thaliana	Sec24A	AthaSec24E	NP_565651.1	745
Arabidopsis thaliana	Sec31A	AthaSec31A	NP_851024.1	1104
Arabidopsis thaliana	Sec31A	AthaSec31B	NP_191905.3	1102
Arabidopsis thaliana	Sec31A	AthaSec31C	NP_001190171.1	1094
Arabidopsis thaliana	Sec31A	AthaSec31D	NP_173317.2	969
SAR/CCTH
Reticulomyxa filosa	Sar1a	RfilSar1	ETO22604.1	214
Reticulomyxa filosa	Sec13	RfilSec13	ETO32469.1	209
Reticulomyxa filosa	Sec23A	RfilSec23a	ETO29109.1	474
Reticulomyxa filosa	Sec23B	RfilSec23b	ETO26475.1	206
Reticulomyxa filosa	Sec24A	RfilSec24a	ETO31043.1	920
Reticulomyxa filosa	Sec24A	RfilSec24b	ETO25294.1	440
Reticulomyxa filosa	Sec24A	RfilSec24c	ETO23082.1	822
Reticulomyxa filosa	Sec31	RfilSec31a	ETO28131.1	273
Reticulomyxa filosa	Sec31	RfilSec31b	ETO27918.1	419
Bigelowiella natans	Sar1a	BnSar1A	jgi|Bigna1|89996|estExt_fgenesh1_pg.C_600006	191
Bigelowiella natans	Sar1a	BnSar1B	jgi|Bigna1|52757|estExt_Genewise1Plus.C_110058	185
Bigelowiella natans	Sar1a	BnSar1C	jgi|Bigna1|56686|estExt_Genewise1Plus.C_1140003	203
Bigelowiella natans	Sec13	BnatSec13	jgi|Bigna1|50355|estExt_Genewise1.C_750041	326
Bigelowiella natans	Sec16A	BnatSec16	jgi|Bigna1|79987|fgenesh1_pg.66_#_125	131
Bigelowiella natans	Sec23B	BnatSec23	jgi|Bigna1|33170|e_gw1.1.31.1	754
Bigelowiella natans	Sec24B	BnatSec24A	jgi|Bigna1|85797|estExt_fgenesh1_pg.C_60140	917
Bigelowiella natans	Sec24C	BnatSec24B	jgi|Bigna1|28572|gw1.5.146.1	667
Bigelowiella natans	Sec31A	BnatSec31	jgi|Bigna1|127839|jgi|Bigna1|127839|aug1.5_g2547	1116
Ectocarpus siliculosus	Sar1a	EsSar1A	Esi0122_0025	185
Ectocarpus siliculosus	Sar1b	EsSar1B	Esi0033_0128	191
Ectocarpus siliculosus	Sec13	EilsSec13	Esi0159_0033	315
Ectocarpus siliculosus	Sec16B	EsilSec16	Esi0254_0024	3471
Ectocarpus siliculosus	Sec23A	EsilSec23A	Esi0011_0044	784
Ectocarpus siliculosus	Sec23A	EsilSec23B	Esi0174_0020	745
Ectocarpus siliculosus	Sec24A	EsilSec24A	Esi0193_0019	925
Ectocarpus siliculosus	Sec24C	EsilSec24B	Esi0003_0210	1149
Ectocarpus siliculosus	Sec24A	EsilSec24C	Esi0028_0109	860
Ectocarpus siliculosus	Sec23B	EsilSec24D	Esi0151_0077	754
Ectocarpus siliculosus	Sec31B	EsilSec31	Esi0000_0603	942
Nannochloropsis gaditana	Sar1b	NgaSar1a	Nga00446	192
Nannochloropsis gaditana	Sar1b	NgaSar1b	Nga04308	202
Nannochloropsis gaditana	Sec13	NgadSec13	Nga31045 Transcript_assembly_35675	296
Nannochloropsis gaditana	Sec23	NgaSec23	Nga07084	495
Nannochloropsis gaditana	Sec24A	NgadSec24A	Nga01547	815
Nannochloropsis gaditana	Sec31A	NgadSec31	Nga00638	1158
Phaeodactylum tricornutum	Sar1b	PtriSar1a	jgi|Phatr2|54420|estExt_Phatr1_ua_kg.C_chr_70031	193
Phaeodactylum tricornutum	Sar1a	PtriSar1b	jgi|Phatr2|15349|e_gw1.19.182.1	175
Phaeodactylum tricornutum	Sec13	PtriSec13	jgi|Phatr2|24996|estExt_Genewise1.C_chr_10849	331
Phaeodactylum tricornutum	Sec16A	PtriSec16	jgi|Phatr2|49065|estExt_fgenesh1_pg.C_chr_200184	2084
Phaeodactylum tricornutum	Sec23B	PtriSec23a	jgi|Phatr2|47270|estExt_fgenesh1_pg.C_chr_130044	898
Phaeodactylum tricornutum	Sec23A	PtriSec23b	jgi|Phatr2|42673|estExt_fgenesh1_pg.C_chr_10313	760
Phaeodactylum tricornutum	Sec24A	PtriSec24a	jgi|Phatr2|13396|e_gw1.11.10.1	681
Phaeodactylum tricornutum	Sec24A	PtriSec24b	jgi|Phatr2|48220|estExt_fgenesh1_pg.C_chr_160220	1042
Phaeodactylum tricornutum	Sec24B	PtriSec24c	jgi|Phatr2|48750|estExt_fgenesh1_pg.C_chr_190053	931
Phaeodactylum tricornutum	Sec31A	PtriSec31	jgi|Phatr2|47010|estExt_fgenesh1_pg.C_chr_120076	1134
Thalassiosira pseudonana	Sar1a	TpSar1A	jgi|Thaps3|39497|estExt_gwp_gw1.C_chr_20302	193
Thalassiosira pseudonana	Sar1b	TpSar1B	jgi|Thaps3|38322|e_gw1.19b.29.1	195
Thalassiosira pseudonana	Sec13	TpseSec13	jgi|Thaps3|10025|jgi|Thaps3|10025|fgenesh1_pg.C_chr_15000015	305
Thalassiosira pseudonana	Sec16A	TpseSec16A	jgi|Thaps3|8169|fgenesh1_pg.C_chr_9000337	2844
Thalassiosira pseudonana	Sec16A	TpseSec16B	jgi|Thaps3|24055|estExt_fgenesh1_pg.C_chr_90336	2844
Thalassiosira pseudonana	Sec23A	TpseSec23	jgi|Thaps3|22248|estExt_fgenesh1_pg.C_chr_40380	758
Thalassiosira pseudonana	Sec24A	TpseSec24A	jgi|Thaps3|269747|estExt_thaps1_ua_kg.C_chr_140048	831
Thalassiosira pseudonana	Sec24A	TpseSec24B	jgi|Thaps3|20796|estExt_fgenesh1_pg.C_chr_10494	1382
Thalassiosira pseudonana	Sec31A	TpseSec31	jgi|Thaps3|22963|estExt_fgenesh1_pg.C_chr_60055	1042
Phytophthora sojae	Sar1b	PsSar1	jgi|Physo3|284940|fgenesh1_kg.2_#_286_#_CL167Contig1	193
Phytophthora sojae	Sec13	PsojSec13	jgi|Physo3|475312|jgi|Physo3|475312|e_gw1.1.12145.1	343
Phytophthora sojae	Sec16A	PsojSec16	jgi|Physo3|262855|Physo2.s_476472	2809
Phytophthora sojae	Sec23B	PsojSec23	jgi|Physo3|247465|Physo2.s_441955	764
Phytophthora sojae	Sec24A	PsojSec24A	jgi|Physo3|487506|e_gw1.2.2024.1	1027
Phytophthora sojae	Sec24C	PsojSec24B	jgi|Physo3|250643|Physo2.s_449122	1023
Phytophthora sojae	Sec31A	PsojSec31	jgi|Physo3|322106|jgi|Physo3|322106|gm1.1681_g	1263
Paramecium tetraurelia	Sar1b	PtSar1A	GSPATP00015437001	192
Paramecium tetraurelia	Sar1a	PtSar1B	GSPATP00012011001	192
Paramecium tetraurelia	Sec12	PtSec12	GSPATP00004567001	345
Paramecium tetraurelia	Sec13	PtetSec13A	GSPATP00017704001	274
Paramecium tetraurelia	Sec13	PtetSec13B	GSPATP00001821001	293
Paramecium tetraurelia	Sec13	PtetSec13C	GSPATP00018947001	325
Paramecium tetraurelia	Sec13	PtetSec13D	GSPATP00009347001	290
Paramecium tetraurelia	Sec23B	PtetSec23A	GSPATP00002584001	755
Paramecium tetraurelia	Sec23B	PtetSec23B	GSPATP00001472001	752
Paramecium tetraurelia	Sec24C	PtetSec24A	GSPATP00019234001	870
Paramecium tetraurelia	Sec24C	PtetSec24B	GSPATP00004530001	3572
Paramecium tetraurelia	Sec24B	PtetSec24C	GSPATP00021392001	753
Paramecium tetraurelia	Sec24A	PtetSec24D	GSPATP00038504001	725
Paramecium tetraurelia	Sec24B	PtetSec24E	GSPATP00022645001	707
Paramecium tetraurelia	Sec24D	PtetSec24F	GSPATP00038912001	837
Paramecium tetraurelia	Sec24A	PtetSec24G	GSPATP00011769001	569
Paramecium tetraurelia	Sec24A	PtetSec24H	GSPATP00039590001	666
Paramecium tetraurelia	Sec31A	PtetSec31	GSPATP00038907001	988
Tetrahymena thermophila	Sar1a	TtSar1A	TTHERM_00446390	192
Tetrahymena thermophila	Sar1a	TtSar1B	TTHERM_00849320	192
Tetrahymena thermophila	Sar1b	TtSar1C	TTHERM_00382270	192
Tetrahymena thermophila	Sec12	TtSec12	XP_001009460.2	534
Tetrahymena thermophila	Sec13	TtheSec13	TTHERM_00194320	342
Tetrahymena thermophila	Sec23B	TtheSec23	TTHERM_00474750	750
Tetrahymena thermophila	Sec24B	TterSec24A	TTHERM_00138430	755
Tetrahymena thermophila	Sec24C	TterSec24B	TTHERM_00073200	930
Tetrahymena thermophila	Sec24A	TterSec24C	TTHERM_00992820	1404
Tetrahymena thermophila	Sec24A	TterSec24D	TTHERM_00494180	733
Tetrahymena thermophila	Sec24A	TterSec24E	TTHERM_00726400	558
Tetrahymena thermophila	Sec31A	TtheSec31	TTHERM_00659131	1272
Symbiodinium sp.	Sar1a	SymSar1	symbB.v1.2.027853.t1|scaffold2872.1|size68408|4	203
Symbiodinium sp.	Sec13	SymSec13a	symbB.v1.2.002933.t2|scaffold162.1|size290285|6	90
Symbiodinium sp.	Sec13	SymSec13b	symbB.v1.2.004847.t1|scaffold279.1|size242841|32	285
Symbiodinium sp.	Sec13	SymbSec13c	symbB.v1.2.005404.t1|scaffold316.1|size230253|19	305
Symbiodinium sp.	Sec13	SymbSec13d	symbB.v1.2.012809.t1|scaffold884.1|size313170|21	543
Symbiodinium sp.	Sec16A	SymSec16A	symbB.v1.2.029147.t1|scaffold3160.1|size62170|7	844
Symbiodinium sp.	Sec16A	SymSec16B	symbB.v1.2.029147.t2|scaffold3160.1|size62170|7	853
Symbiodinium sp.	Sec23B	SymSec23a	symbB.v1.2.014332.t3|scaffold1046.1|size141965|10	701
Symbiodinium sp.	Sec23A	SymSec23b	symbB.v1.2.014333.t1|scaffold1046.1|size141965|11	1349
Symbiodinium sp.	Sec24D	SymSec24d	symbB.v1.2.026382.t1|scaffold2559.1|size125745|1	1242
Symbiodinium sp.	Sec24B	SymSec24e	symbB.v1.2.036987.t1|scaffold5348.1|size28215|5	1285
Symbiodinium sp.	Sec31A	SymSec31a	symbB.v1.2.036512.t1|scaffold5104.1|size30860|1	79
Symbiodinium sp.	Sec31B	SymSec31b	symbB.v1.2.040726.t1|scaffold7472.1|size11062|1	158
Symbiodinium sp.	Sec31A	SymSec31c	symbB.v1.2.041326.t1|scaffold8059.1|size7938|1	245
Cryptosporidium parvum	Sar1a	CpSar1	cgd7_2330	211
Cryptosporidium parvum	Sec12	CparvSec12	cgd4_1120	449
Cryptosporidium parvum	Sec13	CparvSec13	cgd8_4110	601
Cryptosopridium parvum	Sec23A	CparvSec23	cdg3_1820	758
Cryptosporidium parvum	Sec24A	CparvSec24A	cgd8_4470	874
Cryptosporidium parvum	Sec24D	CparvSec24B	cgd8_1250	1150
Cryptosporidium parvum	Sec31A	CparvSec31A	cgd4_260	1359
Cryptosporidium parvum	Sec31B	CparvSec31B	cgd1_560	312
Toxoplasma gondii	Sar1b	TgSar1	TGME49_015060	192
Toxoplasma gondii	Sec12	TgSec12	TGME49_094250	393
Toxoplasma gondii	Sec13	TgonSec13	TGME49_001700	654
Toxoplasma gondii	Sec16B	TgonSec16	TGME49_094730	2142
Toxoplasma gondii	Sec23A	TgonSec23	TGME49_091680	791
Toxoplasma gondii	Sec24A	TgonSec24A	TGME49_077000	1019
Toxoplasma gondii	Sec24C	TgonSec24B	TGME49_026510	1539
Toxoplasma gondii	Sec31B	TgonSec31	TGME49_11140	1520
Babesia bovis	Sar1b	BbSar1	BBOV_II004300	197
Babesia bovis	Sec12	BbSec12	BBOV_II000210	524
Babesia bovis	Sec13	BbovSec13A	BBOV_III003640	316
Babesia bovis	Sec13	BbovSec13B	BBOV_III003670	340
Babesia bovis	Sec23A	BbovSec23	BBOV_II007590	770
Babesia bovis	Sec24B	BbovSec24A	BBOV_IV000740	835
Babesia bovis	Sec24C	BbovSec24B	BBOV_IV005730	1024
Babesia bovis	Sec31A	BbovSec31	BBOV_IV008580	1002
Theileria parva	Sar1a	TparSar1	TP04_0542	195
Theileria parva	Sec12	TpSec12	TP03_0349	422
Theileria parva	Sec13	Tparv13	TP03_0044	129
Theileria parva	Sec23A	TparSec23	TP02_0701	774
Theileria parva	Sec24A	TparSec24A	TP01_0099	898
Theileria parva	Sec24C	TparSec24B	Tp01_0373	1034
Theileria parva	Sec31A	Tparva31	TP01_0918	1310
Plasmodium falciparum	Sar1a	PfSar1	PFD0810w	192
Plasmodium falciparum	Sec12	PfSec12	PF3D7_1116400	423
Plasmodium falciparum	Sec13	PfalSec13	PFL1480w	822
Plasmodium falciparum	Sec16B	PfalSec16	PF3D7_1119900	1749
Plasmodium falciparum	Sec23A	PfalSec23	PF08_0036	759
Plasmodium falciparum	Sec24A	PfalSec24A	PF13_0324	940
Plasmodium falciparum	Sec24D	PfalSec24B	PFD0250c	1350
Plasmodium falciparum	Sec31A	PfalSec31	PFB0640c	1471
Plasmodium yoelii	Sar1a	PySar1	PY04367	181
Plasmodium yoelii	Sec12	PySec12	PY02153	423
Plasmodium yoelii	Sec13	PyoeSec13	PY17X_1447900	690
Plasmodium yoelii	Sec16B	PyoeSec16	PY03021	969
Plasmodium yoelii	Sec23A	PyoeSec23A	PY02497	676
Plasmodium yoelii	Sec24A	PyoeSec24A	PY01094	963
Plasmodium yoelii	Sec24D	PyoeSec24B	PY03895	1396
Plasmodium yoelii	Sec31A	PyoeSec31	PY03930	1249
Emiliania huxleyi	Sar1a	EhSar1A	jgi|Emihu1|432215|estExtDG_fgenesh_newKGs_kg.C_30310	192
Emiliania huxleyi	Sar1b	EhSar1B	jgi|Emihu1|432137|estExtDG_fgenesh_newKGs_kg.C_30211	253
Emiliania huxleyi	Sar1b	EhSar1C	jgi|Emihu1|65295|e_gw1.34.22.1	180
Emiliania huxleyi	Sec12	EhSec12	jgi|Emihu1|466332|estExtDG_fgeneshEH_pg.C_980092	680
Emiliania huxleyi	Sec13	EhuxSec13	jgi|Emihu1|458280|estExtDG_Genemark1.C_3160016	213
Emiliania huxleyi	Sec23B	EhuxSec23A	jgi|Emihu1|456489|estExtDG_Genemark1.C_1820078	563
Emiliania huxleyi	Sec23B	EhuxSec23B	jgi|Emihu1|110979|fgeneshEH_pg.143__17	676
Emiliania huxleyi	Sec23A	EhuxSec23E	jgi|Emihu1|235526|gm1.22000080	538
Emiliania huxleyi	Sec24A	EhuxSec24A	jgi|Emihu1|462900|estExtDG_fgeneshEH_pg.C_190063	1031
Emiliania huxleyi	Sec24C	EhuxSec24B	jgi|Emihu1|468573|estExtDG_fgeneshEH_pg.C_2000018	1077
Emiliania huxleyi	Sec31A	EhuxSec31A	jgi|Emihu1|467360|estExtDG_fgeneshEH_pg.C_1380032	1167
Emiliania huxleyi	Sec31A	EhuxSec31B	jgi|Emihu1|459051|estExtDG_Genemark1.C_4220028	663
Emiliania huxleyi	Sec31A	EhuxSec31C	jgi|Emihu1|460651|estExtDG_Genemark1.C_16270002	314
Guillardia theta	Sar1b	GtSar1A	jgi|Guith1|159364|estExt_fgenesh2_pm.C_140001	194
Guillardia theta	Sar1b	GtSar1B	jgi|Guith1|78589|e_gw1.102.29.1	188
Guillardia theta	Sec13	GtheSec13	jgi|Guith1|69829|e_gw1.27.131.1	321
Guillardia theta	Sec16A	GtheSec16A	jgi|Guith1|164109|estExt_fgenesh2_pg.C_520055	1793
Guillardia theta	Sec16A	GtheSec16B	jgi|Guith1|141184|fgenesh2_pg.52_#_57	1793
Guillardia theta	Sec23A	GtheSec23A	jgi|Guith1|94029|estExt_Genewise1.C_270064	758
Guillardia theta	Sec23B	GtheSec23B	jgi|Guith1|134057|fgenesh2_pg.9_#_279	672
Guillardia theta	Sec24A	GtheSec24A	jgi|Guith1|52687|gw1.286.1.1
Guillardia theta	Sec24B	GtheSec24B	gi|Guith1|101833|au.8_g2935
Guillardia theta	Sec31A	GtheSec31	jgi|Guith1|87575|estExt_Genewise1Plus.C_430056	983
Additional Fungi for Sed4 analysis
Schizosaccharomyces octosporus	Sec12	SoctSec12	SOCG_03615T0	400
Microsporum gypseum	Sec12	MgypSec12	MGYG_03862T0	640
Trichophyton equinum	Sec12	TequSec12	TEQC_04202T0	639
Trichophyton tonsurans	Sec12	TtonSec12	TESG_00283T0	639
Trichophyton rubrum	Sec12	TrubSec12a	TERG_04197T0	639
Trichophyton rubrum	Sec12	TrubSec12b	TERG_04069T0	789
Aspergillus fumigatus	Sec12	AfumSec12	XP_754041.1	633
Blastomyces dermatitidis	Sec12	BderSec12	BDBG_08526T0	675
Histoplasma capsulatum	Sec12	HcapSec12	HCAG_03018T0	703
Gibberella zeae	Sec12	GzeaSec12	XP_386828.1	621
Verticillium dahliae	Sec12	VdahSec12	VDAG_09788T0	620
Ashbya gossypii	Sec12	AgosSec12	NP_982589.1	1011
Candida galbrata	Sec12	CglaSec12	XP_449812.1	459
Candida glabrata	Sed4p	CglaSed4	XP_447859.1	1029
Saccharomyces bayanus	Sec12	SbaySec12	Sbay_21762	471
Saccharomyces bayanus	Sed4	SbaySed4	Sbay_2882	1065
Saccharomyces paradoxus	Sec12	SparSec12	Spar_19418	471
Saccharomyces paradoxus	Sed4	SparaSed4	Spar_2656	1062
Saccharomyces mikatae	Sec12	SmikSec12	Smik_19065	434
Saccharomyces mikatae	Sed4	SmikSed4	Smik_1811	1032
Kluyveromyces lactis	Sec12	KlacSec12	XP_452589.1	958
Pichia pastoris	Sec12	PpasSec12	PAS_chr4_0606	1038
Candida albicans	Sec12	CalbSec12a	XP_716719.1	841
Candida albicans	Sec12	CalbSec12b	XP_716659.1	841
Candida tropicalis	Sec12	CtroSec12	CTRT_02863	1079
Lodderomyces elongisporus	Sec12	LeloSec12	LELT_04758	1042
Candida guillermondii	Sec12	CguiSec12	PGUT_00893	995
Candida lusitaniae	Sec12	ClusSec12	CLUT_03913	994
Puccinia graminis	Sec12	PgraSec12	PGTG_14839T0	403
Debaryomyces hansenii	Sec12	DhSec12	XP_460899.2	1131
Aspergillus fumigatus	Sec12	AfSec12a	XP_75404.1	633
Aspergillus fumigatus	Sec12	AfSec12b	EDP51341.1	633
Pichia pastoris	Sec12	PipaSec12	PAS_chr4_0606	1039
Additional Sequences for Plant Expansion analysis
Aquilegia coerulea	Sar1	AcoeSar1a	Aquca_062_00049.1	194
Aquilegia coerulea	Sar1	AcoeSar1b	Aquca_003_00567.1	194
Aquilegia coerulea	Sec12	AcoeSec12a	Aquca_009_01055.1	386
Aquilegia coerulea	Sec12	AcoeSec12b	Aquca_013_00063.1	394
Aquilegia coerulea	Sec13	AcoeSec13a	Aquca_001_00307.1	302
Aquilegia coerulea	Sec13	AcoeSec13b	Aquca_002_00351.1	299
Aquilegia coerulea	Sec16	AcoeSec16	Aquca_004_00169.1	1491
Aquilegia coerulea	Sec23	AcoeSec23a	Aquca_005_00639.1	763
Aquilegia coerulea	Sec23	AcoeSec23b	Aquca_029_00037.1	875
Aquilegia coerulea	Sec23	AcoeSec23c	Aquca_049_00065.1	793
Aquilegia coerulea	Sec23	AcoeSec23d	Aquca_058_00112.1	777
Aquilegia coerulea	Sec24A	AcoeSec24a	Aquca_038_00081.1	1010
Aquilegia coerulea	Sec24B	AcoeSec24b	Aquca_072_00115.1	743
Aquilegia coerulea	Sec24C	AcoeSec24c	Aquca_007_00693.1	1091
Aquilegia coerulea	Sec31	AcoeSec31	Aquca_058_00010.1	1122
Brassica rapa FPsc	Sar1	BrapSar1a	Brara.C02827.1.p	194
Brassica rapa FPsc	Sar1	BrapSar1b	Brara.F00581.1.p	194
Brassica rapa FPsc	Sar1	BrapSar1c	Brara.A02264.1.p	196
Brassica rapa FPsc	Sar1	BrapSar1d	Brara.I00127.1.p	194
Brassica rapa FPsc	Sar1	BrapSar1e	Brara.I01692.1.p	196
Brassica rapa FPsc	Sar1	BrapSar1f	Brara.H02835.1.p	194
Brassica rapa FPsc	Sec12	BrapSec12a	Brara.B03047.1.p	402
Brassica rapa FPsc	Sec12	BrapSec12b	Brara.F03484.1.p	380
Brassica rapa FPsc	Sec13	BrapSec13a	Brara.C01529.1.p	302
Brassica rapa FPsc	Sec13	BrapSec13b	Brara.D01788.1.p	302
Brassica rapa FPsc	Sec13	BrapSec13c	Brara.E03647.1.p	303
Brassica rapa FPsc	Sec13	BrapSec13d	Brara.E01315.1.p	303
Brassica rapa FPsc	Sec16	BrapSec16	Brara.F03541.1.p	1325
Brassica rapa FPsc	Sec23	BrapSec23a	Brara.D00664.1.p	773
Brassica rapa FPsc	Sec23	BrapSec23b	Brara.F03794.1.p	737
Brassica rapa FPsc	Sec23	BrapSec23c	Brara.I00097.1.p	875
Brassica rapa FPsc	Sec23	BrapSec23d	Brara.I04628.1.p	761
Brassica rapa FPsc	Sec23	BrapSec23e	Brara.H03001.1.p	768
Brassica rapa FPsc	Sec23	BrapSec23f	Brara.H01866.1.p	629
Brassica rapa FPsc	Sec24A	BrapSec24a	Brara.C03194.1.p	982
Brassica rapa FPsc	Sec24A	BrapSec24b	Brara.E03239.1.p	1006
Brassica rapa FPsc	Sec24A	BrapSec24c	Brara.G01314.1.p	432	Partial
Brassica rapa FPsc	Sec24A	BrapSec24d	Brara.A03624.1.p	1000
Brassica rapa FPsc	Sec24B	BrapSec24e	Brara.D01639.1.p	433
Brassica rapa FPsc	Sec24C	BrapSec24f	Brara.D01660.1.p	319	Partial
Brassica rapa FPsc	Sec24C	BrapSec24g	Brara.F02019.1.p	1052
Brassica rapa FPsc	Sec24C	BrapSec24h	Brara.A00530.1.p	1093
Brassica rapa FPsc	Sec31	BrapSec31a	Brara.G01998.1.p	1107
Brassica rapa FPsc	Sec31	BrapSec31b	Brara.H02402.1.p	930
Citrus clementina	Sar1	CCleSar1a	Ciclev10002566m	194
Citrus clementina	Sar1	CCleSar1b	Ciclev10005438m	322
Citrus clementina	Sar1	CCleSar1c	Ciclev10022379m	194
Citrus clementina	Sec12	CCleSec12	Ciclev10015444m	407
Citrus clementina	Sec13	CCleSec13a	Ciclev10026168m	302
Citrus clementina	Sec13	CCleSec13b	Ciclev10016079m	303
Citrus clementina	Sec16	CCleSec16	Ciclev10018486m	1463
Citrus clementina	Sec23	CCleSec23a	Ciclev10004373m	775
Citrus clementina	Sec23	CCleSec23b	Ciclev10004380m	771
Citrus clementina	Sec23	CCleSec23c	Ciclev10019144m	684
Citrus clementina	Sec23	CCleSec23d	Ciclev10018812m	875
Citrus clementina	Sec24A	CCleSec24a	Ciclev10007324m	1076
Citrus clementina	Sec24A	CCleSec24b	Ciclev10027862m	779
Citrus clementina	Sec24C	CCleSec24c	Ciclev10000082m	1138
Citrus clementina	Sec31	CCleSec31	Ciclev10030570m	1095
Caric papaya	Sar1	CpapSar1a	evm.model.supercontig_18.28	194
Caric papaya	Sar1	CpapSar1b	evm.model.supercontig_48.146	194
Caric papaya	Sar1	CpapSar1c	evm.model.supercontig_929.2	194
Caric papaya	Sec12	CpapSec12a	evm.model.supercontig_128.69	356
Caric papaya	Sec12	CpapSec12b	evm.model.supercontig_65.153	206
Caric papaya	Sec13	CpapSec13a	evm.model.supercontig_109.23	302
Caric papaya	Sec13	CpapSec13b	evm.model.supercontig_14.78	170
Caric papaya	Sec16	CpapSec16	evm.model.supercontig_29.161	789
Caric papaya	Sec23	CpapSec23a	evm.model.supercontig_146.1	404
Caric papaya	Sec23	CpapSec23b	evm.model.supercontig_157.12	776
Caric papaya	Sec23	CpapSec23c	evm.model.supercontig_375.2	683
Caric papaya	Sec23	CpapSec23d	evm.model.supercontig_57.13	594
Caric papaya	Sec23	CpapSec23e	evm.TU.contig_27826.1	403
Caric papaya	Sec24A	CpapSec24a	evm.model.supercontig_25.38	990
Caric papaya	Sec24A	CpapSec24b	evm.model.supercontig_25.40	1027
Caric papaya	Sec24A	CpapSec24c	evm.model.supercontig_32.21	326
Caric papaya	Sec24C	CpapSec24d	evm.model.supercontig_264.15	693
Caric papaya	Sec24C	CpapSec24e	evm.model.supercontig_418.3	500
Caric papaya	Sec24C	CpapSec24f	evm.model.supercontig_64.94	373	partial
Caric papaya	Sec31	CpapSec31	evm.model.supercontig_125.58	429
Capsella rubella	Sar1	CrubSar1a	Carubv10018989m	194
Capsella rubella	Sar1	CrubSar1b	Carubv10010383m	189
Capsella rubella	Sar1	CrubSar1c	Carubv10010357m	194
Capsella rubella	Sar1	CrubSar1d	Carubv10021517m	206
Capsella rubella	Sar1	CrubSar1e	Carubv10002026m	194
Capsella rubella	Sec12	CrubSec12a	Carubv10017713m	305
Capsella rubella	Sec12	CrubSec12b	Carubv10018393m.g	398
Capsella rubella	Sec13	CrubSec13a	Carubv10014264m	303
Capsella rubella	Sec13	CrubSec13b	Carubv10023720m	303
Capsella rubella	Sec16	CrubSec16a	Carubv10027536m	1368
Capsella rubella	Sec16	CrubSec16b	Carubv10025785m	1070
Capsella rubella	Sec23	CrubSec23a	Carubv10011838m	781
Capsella rubella	Sec23	CrubSec23b	Carubv10004186m	782
Capsella rubella	Sec23	CrubSec23c	Carubv10012995m	813
Capsella rubella	Sec23	CrubSec23d	Carubv10025362m	762
Capsella rubella	Sec23	CrubSec23e	Carubv10000190m	883
Capsella rubella	Sec23	CrubSec23f	Carubv10025910m	792
Capsella rubella	Sec24B	CrubSec24a	Carubv10012935m	906
Capsella rubella	Sec24B	CrubSec24b	Carubv10022704m	746
Capsella rubella	Sec24C	CrubSec24c	Carubv10016609m	1115
Capsella rubella	Sec24C	CrubSec24d	Carubv10004032m	1090
Capsella rubella	Sec24C	CrubSec24e	Carubv10001693m	274
Capsella rubella	Sec31	CrubSec31a	Carubv10016632m	993
Capsella rubella	Sec31	CrubSec31b	Carubv10011773m	964
Cucumis sativus	Sar1	CsatSar1a	Cucsa.090780.1	194
Cucumis sativus	Sar1	CsatSar1b	Cucsa.096770.1	194
Cucumis sativus	Sar1	CsatSar1c	Cucsa.205080.1	194
Cucumis sativus	Sar1	CsatSar1d	Cucsa.325240.1	194
Cucumis sativus	Sec12	CsatSec12	Cucsa.352060.1	394
Cucumis sativus	Sec13	CsatSec13a	Cucsa.038820.1	302
Cucumis sativus	Sec13	CsatSec13b	Cucsa.339300.1	302
Cucumis sativus	Sec13	CsatSec13c	Cucsa.361140.1	302
Cucumis sativus	Sec16	CsatSec16	Cucsa.320940.1	1423
Cucumis sativus	Sec23	CsatSec23a	Cucsa.251900.1	476
Cucumis sativus	Sec23	CsatSec23b	Cucsa.251910.1	249
Cucumis sativus	Sec23	CsatSec23c	Cucsa.362480.1	691
Cucumis sativus	Sec23	CsatSec23d	Cucsa.386630.1	784
Cucumis sativus	Sec23	CsatSec23e	Cucsa.076220.1	870
Cucumis sativus	Sec24A	CsatSec24a	Cucsa.050860.1	1032
Cucumis sativus	Sec24C	CsatSec24b	Cucsa.319870.1	645
Cucumis sativus	Sec24C	CsatSec24c	Cucsa.383190.1	1106
Cucumis sativus	Sec31	CsatSec31	Cucsa.248860.1	1113
Eucalyptus grandis	Sar1	EgranSar1a	Eucgr.A00205.1	194
Eucalyptus grandis	Sar1	EgranSar1b	Eucgr.A00206.1	194
Eucalyptus grandis	Sar1	EgranSar1c	Eucgr.A00207.1	126
Eucalyptus grandis	Sar1	EgranSar1d	Eucgr.A00208.1	194
Eucalyptus grandis	Sar1	EgranSar1e	Eucgr.A00209.1	183
Eucalyptus grandis	Sar1	EgranSar1f	Eucgr.A00210.1	194
Eucalyptus grandis	Sar1	EgranSar1g	Eucgr.A00323.1	158
Eucalyptus grandis	Sar1	EgranSar1h	Eucgr.A00324.1	116
Eucalyptus grandis	Sar1	EgranSar1i	Eucgr.A00325.1	195
Eucalyptus grandis	Sar1	EgranSar1j	Eucgr.A00327.1	195
Eucalyptus grandis	Sar1	EgranSar1k	Eucgr.A00328.1	194
Eucalyptus grandis	Sar1	EgranSar1l	Eucgr.A00331.1	177
Eucalyptus grandis	Sar1	EgranSar1m	Eucgr.A00332.1	156
Eucalyptus grandis	Sar1	EgranSar1n	Eucgr.A00334.1	145
Eucalyptus grandis	Sar1	EgranSar1o	Eucgr.A00335.1	194
Eucalyptus grandis	Sar1	EgranSar1p	Eucgr.A00336.1	135
Eucalyptus grandis	Sar1	EgranSar1q	Eucgr.A00337.1	112
Eucalyptus grandis	Sar1	EgranSar1r	Eucgr.A00338.1	150
Eucalyptus grandis	Sar1	EgranSar1s	Eucgr.A00339.1	176
Eucalyptus grandis	Sar1	EgranSar1t	Eucgr.A00341.1	194
Eucalyptus grandis	Sar1	EgranSar1u	Eucgr.A00342.1	193
Eucalyptus grandis	Sar1	EgranSar1v	Eucgr.A00343.1	193
Eucalyptus grandis	Sar1	EgranSar1w	Eucgr.A00344.1	107
Eucalyptus grandis	Sar1	EgranSar1x	Eucgr.A00345.1	158
Eucalyptus grandis	Sar1	EgranSar1y	Eucgr.A00346.1	193
Eucalyptus grandis	Sar1	EgranSar1z	Eucgr.A00347.1	194
Eucalyptus grandis	Sar1	EgranSar1aa	Eucgr.H01051.1	223
Eucalyptus grandis	Sar1	EgranSar1ab	Eucgr.H02550.1	268
Eucalyptus grandis	Sar1	EgranSar1ac	Eucgr.H04036.1	194
Eucalyptus grandis	Sar1	EgranSar1ad	Eucgr.K03541.1	194
Eucalyptus grandis	Sar1	EgranSar1ae	Eucgr.L02065.1	195
Eucalyptus grandis	Sar1	EgranSar1af	Eucgr.L02066.1	169
Eucalyptus grandis	Sar1	EgranSar1ag	Eucgr.L02068.1	194
Eucalyptus grandis	Sar1	EgranSar1ah	Eucgr.L02069.1	177
Eucalyptus grandis	Sec12	EgranSec12	Eucgr.G02182.1	409
Eucalyptus grandis	Sec13	EgranSec13a	Eucgr.B01116.1	302
Eucalyptus grandis	Sec13	EgranSec13b	Eucgr.J02164.1	311
Eucalyptus grandis	Sec16	EgranSec16	Eucgr.D02081.1	1460
Eucalyptus grandis	Sec23	EgranSec23a	Eucgr.D01124.1	763
Eucalyptus grandis	Sec23	EgranSec23b	Eucgr.H03169.1	843
Eucalyptus grandis	Sec23	EgranSec23c	Eucgr.I00719.1	778
Eucalyptus grandis	Sec23	EgranSec23d	Eucgr.K00564.1	875
Eucalyptus grandis	Sec24A	EgranSec24a	Eucgr.D00483.1	1030
Eucalyptus grandis	Sec24B	EgranSec24b	Eucgr.B03845.1	744
Eucalyptus grandis	Sec24C	EgranSec24c	Eucgr.B02594.1	1101
Eucalyptus grandis	Sec31	EgranSec31	Eucgr.G03281.1	1120
Fragaria vesca	Sar1	FvesSar1a	mrna31570.1-v1.0-hybrid	280
Fragaria vesca	Sar1	FvesSar1b	mrna05158.1-v1.0-hybrid	194
Fragaria vesca	Sar1	FvesSar1c	mrna05157.1-v1.0-hybrid	194
Fragaria vesca	Sar1	FvesSar1d	mrna05156.1-v1.0-hybrid	194
Fragaria vesca	Sar1	FvesSar1e	mrna02306.1-v1.0-hybrid	395
Fragaria vesca	Sec12	FvesSec12	mrna09213.1-v1.0-hybrid.v1.1	351
Fragaria vesca	Sec13	FvesSec13a	mrna31133.1-v1.0-hybrid	115
Fragaria vesca	Sec13	FvesSec13b	mrna01329.1-v1.0-hybrid	473
Fragaria vesca	Sec13	FvesSec13c	mrna25650.1-v1.0-hybrid	301
Fragaria vesca	Sec16	FvesSec16a	mrna03967.1-v1.0-hybrid	1511
Fragaria vesca	Sec16	FvesSec16b	mrna08925.1-v1.0-hybrid	1332
Fragaria vesca	Sec23	FvesSec23a	mrna24474.1-v1.0-hybrid	878
Fragaria vesca	Sec23	FvesSec23b	mrna06626.1-v1.0-hybrid	788
Fragaria vesca	Sec23	FvesSec23c	mrna14664.1-v1.0-hybrid	783
Fragaria vesca	Sec23	FvesSec23d	mrna03214.1-v1.0-hybrid	720
Fragaria vesca	Sec24A	FvesSec24a	mrna22938.1-v1.0-hybrid	1033
Fragaria vesca	Sec24B	FvesSec24b	mrna21778.1-v1.0-hybrid	745
Fragaria vesca	Sec24C	FvesSec24c	mrna00599.1-v1.0-hybrid	1086
Fragaria vesca	Sec24C	FvesSec24d	mrna02736.1-v1.0-hybrid	1234
Fragaria vesca	Sec31	FvesSec31a	mrna11992.1-v1.0-hybrid	1102
Fragaria vesca	Sec31	FvesSec31b	mrna11990.1-v1.0-hybrid	491
Glycine max	Sar1	GmaxSar1a	Glyma.10G147800.1.p	194
Glycine max	Sar1	GmaxSar1b	Glyma.17G032100.1.p	194
Glycine max	Sar1	GmaxSar1c	Glyma.17G032000.1.p	194
Glycine max	Sar1	GmaxSar1d	Glyma.09G038200.1.p	194
Glycine max	Sar1	GmaxSar1e	Glyma.07G241900.1.p	194
Glycine max	Sar1	GmaxSar1f	Glyma.07G241800.1.p	194
Glycine max	Sar1	GmaxSar1g	Glyma.15G143300.1.p	194
Glycine max	Sar1	GmaxSar1h	Glyma.19G228800.1.p	194
Glycine max	Sar1	GmaxSar1i	Glyma.03G231800.1.p	194
Glycine max	Sar1	GmaxSar1j	Glyma.20G239600.1.p	194
Glycine max	Sec12	GmaxSec12	Glyma.07G218700.1.p	401
Glycine max	Sec13	GmaxSec13a	Glyma.08G320100.1.p	302
Glycine max	Sec13	GmaxSec13b	Glyma.08G321800.1.p	302
Glycine max	Sec13	GamxSec13c	Glyma.18G092300.1.p	302
Glycine max	Sec13	GmaxSec13d	Glyma.18G090700.1.p	302
Glycine max	Sec16	GmaxSec16a	Glyma.11G032900.1.p	1413
Glycine max	Sec16	GmaxSec16b	Glyma.11G033000.1.p	1424
Glycine max	Sec16	GmaxSec16c	Glyma.01G209200.1.p	1425
Glycine max	Sec16	GmaxSec16d	Glyma.01G209300.1.p	1405
Glycine max	Sec23	GmaxSec23a	Glyma.03G224400.1.p	872
Glycine max	Sec23	GmaxSec23b	Glyma.03G091800.1.p	768
Glycine max	Sec23	GmaxSec23c	Glyma.11G253500.1.p	768
Glycine max	Sec23	GmaxSec23d	Glyma.18G003500.1.p	767
Glycine max	Sec23	GmaxSec23e	Glyma.16G082400.1.p	766
Glycine max	Sec23	GmaxSec23f	Glyma.19G221300.1.p	872
Glycine max	Sec23	GmaxSec23g	Glyma.18G001400.1.p	731
Glycine max	Sec24A	GmaxSec24a	Glyma.10G144500.1.p	844
Glycine max	Sec24A	GmaxSec24b	Glyma.19G226200.1.p	1027
Glycine max	Sec24A	GmaxSec24c	Glyma.03G229000.1.p	1029
Glycine max	Sec24A	GmaxSec24d	Glyma.12G089700.1.p	748
Glycine max	Sec24B	GmaxSec24e	Glyma.20G093400.1.p	244	partial
Glycine max	Sec24B	GmaxSec24f	Glyma.11G182800.1.p	748
Glycine max	Sec24C	GmaxSec24g	Glyma.10G280700.1.p	1086
Glycine max	Sec24C	GmaxSec24h	Glyma.20G109000.1.p	1088
Glycine max	Sec31	GmaxSec31a	Glyma.09G226400.1.p	1149
Glycine max	Sec31	GmaxSec31b	Glyma.12G010300.1.p	1098
Manihot esculenta	Sar1	MescSar1a	cassava4.1_016856m	194
Manihot esculenta	Sar1	MescSar1b	cassava4.1_016861m	194
Manihot esculenta	Sar1	MescSar1c	cassava4.1_016870m	194
Manihot esculenta	Sar1	MescSar1d	cassava4.1_016855m	194
Manihot esculenta	Sar1	MescSar1e	cassava4.1_016864m	194
Manihot esculenta	Sar1	MescSar1f	cassava4.1_016843m	194
Manihot esculenta	Sar1	MescSar1g	cassava4.1_024293m	171
Manihot esculenta	Sec12	MescSec12a	cassava4.1_008958m	404
Manihot esculenta	Sec12	MescSec12b	cassava4.1_009050m	401
Manihot esculenta	Sec13	MescSec13a	cassava4.1_012838m	299
Manihot esculenta	Sec13	MescSec13b	cassava4.1_012725m	302
Manihot esculenta	Sec13	MescSec13c	cassava4.1_012705m	302
Manihot esculenta	Sec16	MescSec16a	cassava4.1_000253m	1431
Manihot esculenta	Sec16	MescSec16b	cassava4.1_000261m	1418
Manihot esculenta	Sec23	MescSec23a	cassava4.1_002284m	751
Manihot esculenta	Sec23	MescSec23b	cassava4.1_001455m	876
Manihot esculenta	Sec23	MescSec23c	cassava4.1_001453m	876
Manihot esculenta	Sec23	MescSec23d	cassava4.1_002194m	762
Manihot esculenta	Sec23	MescSec23e	cassava4.1_002233m	758
Manihot esculenta	Sec23	MescSec23f	cassava4.1_002190m	762
Manihot esculenta	Sec23	MescSec23g	cassava4.1_002054m	778
Manihot esculenta	Sec24A	MescSec24a	cassava4.1_000785m	1034
Manihot esculenta	Sec24A	MescSec24b	cassava4.1_001585m	855
Manihot esculenta	Sec24A	MescSec24c	cassava4.1_017912m	165	partial
Manihot esculenta	Sec24B	MescSec24d	cassava4.1_002328m	745
Manihot esculenta	Sec24C	MescSec24e	cassava4.1_001128m	950
Manihot esculenta	Sec24C	MescSec24f	cassava4.1_000607m	1114
Manihot esculenta	Sec31	MescSec31a	cassava4.1_031963m	970
Manihot esculenta	Sec31	MescSec31b	cassava4.1_000563m	1131
Medicago truncatula	Sar1	MtruSar1a	Medtr2g034640.1	194
Medicago truncatula	Sar1	MtruSar1b	Medtr7g112090.1	194
Medicago truncatula	Sar1	MtruSar1c	Medtr5g098820.1	137
Medicago truncatula	Sar1	MtruSar1d	Medtr4g121860.1	194
Medicago truncatula	Sec12	MtruSec12	Medtr4g084650.1	412
Medicago truncatula	Sec13	MtruSec13	Medtr3g054090.1	302
Medicago truncatula	Sec16	MtruSec16a	Medtr5g012620.1	3088
Medicago truncatula	Sec16	MtruSec16b	Medtr4g100870.1	1402
Medicago truncatula	Sec23	MtruSec23a	Medtr3g084740.1	772
Medicago truncatula	Sec23	MtruSec23b	Medtr8g011270.1	764
Medicago truncatula	Sec23	MtruSec23c	Medtr8g040190.2	1103
Medicago truncatula	Sec23	MtruSec23d	Medtr7g110640.1	852
Medicago truncatula	Sec23	MtruSec23e	Medtr1g105605.2	747
Medicago truncatula	Sec24A	MtruSec24a	Medtr4g052930.1	746
Medicago truncatula	Sec24B	MtruSec24b	Medtr7g111710.2	1021
Medicago truncatula	Sec24C	MtruSec24c	Medtr1g112310.1	1112
Medicago truncatula	Sec31	MtruSec31	Medtr4g045577.1	1125
Minimulus guttatus	Sar1	MgutSar1a	Migut.N01388.1.p	194
Minimulus guttatus	Sar1	MgutSar1b	Migut.D00089.1.p	194
Minimulus guttatus	Sar1	MgutSar1c	Migut.G00092.1.p	193
Minimulus guttatus	Sec12	MgutSec12	Migut.E00433.1.p	388
Minimulus guttatus	Sec13	MgutSec13	Migut.H00174.1.p	303
Minimulus guttatus	Sec16	MgutSec16	Migut.H02396.1.p	1479
Minimulus guttatus	Sec23	MgutSec23a	Migut.N01687.1.p	770
Minimulus guttatus	Sec23	MgutSec23b	Migut.N00921.1.p	881
Minimulus guttatus	Sec23	MgutSec23c	Migut.G00966.1.p	783
Minimulus guttatus	Sec23	MgutSec23d	Migut.G00421.1.p	787
Minimulus guttatus	Sec24A	MgutSec24a	Migut.N02488.1.p	748
Minimulus guttatus	Sec24A	MgutSec24b	Migut.N02026.1.p	782
Minimulus guttatus	Sec24A	MgutSec24c	Migut.D00353.1.p	1042
Minimulus guttatus	Sec24C	MgutSec24d	Migut.O00347.1.p	1043
Minimulus guttatus	Sec24C	MgutSec24e	Migut.D01222.1.p	997
Minimulus guttatus	Sec31	MgutSec31	Migut.B01256.1.p	1130
Oryza sativa	Sar1	OsatSar1a	LOC_Os01g23620.1	194
Oryza sativa	Sar1	OsatSar1b	LOC_Os01g15010.1	194
Oryza sativa	Sar1	OsatSar1c	LOC_Os06g12090.1	195
Oryza sativa	Sar1	OsatSar1d	LOC_Os12g37360.1	194
Oryza sativa	Sec12	OsatSec12a	LOC_Os07g09000.1	388
Oryza sativa	Sec12	OsatSec12b	LOC_Os11g39650.1	405
Oryza sativa	Sec13	OsatSec13a	LOC_Os07g14280.1	316
Oryza sativa	Sec13	OsatSec13b	LOC_Os03g61630.2	302
Oryza sativa	Sec13	OsatSec13c	LOC_Os02g04320.1	306
Oryza sativa	Sec16	OsatSec16a	LOC_Os02g01490.1	1515
Oryza sativa	Sec16	OsatSec16b	LOC_Os06g01650.1	1174
Oryza sativa	Sec23	OsatSec23a	LOC_Os08g36994.1	764
Oryza sativa	Sec23	OsatSec23b	LOC_Os01g21850.1	866
Oryza sativa	Sec23	OsatSec23c	LOC_Os03g53140.2	758
Oryza sativa	Sec23	OsatSec23d	LOC_Os09g28610.1	733
Oryza sativa	Sec23	OsatSec23e	LOC_Os11g24560.1	794
Oryza sativa	Sec24A	OsatSec24a	LOC_Os04g04020.1	1032
Oryza sativa	Sec24B	OsatSec24b	LOC_Os05g37120.1	748
Oryza sativa	Sec24C	OsatSec24c	LOC_Os04g33690.1	740
Oryza sativa	Sec24C	OsatSec24d	LOC_Os11g29200.1	804
Oryza sativa	Sec31	OsatSec31	LOC_Os07g46370.1	1128
Prunus persica	Sar1	PperSar1a	ppa011838m	194
Prunus persica	Sar1	PperSar1b	ppa011842m	194
Prunus persica	Sar1	PperSar1c	ppa011849m	194
Prunus persica	Sar1	PperSar1d	ppa011858m	194
Prunus persica	Sec12	PperSec12a	ppa006854m	394
Prunus persica	Sec12	PperSec12b	ppa006719m	399
Prunus persica	Sec13	PperSec13a	ppa006517m	409
Prunus persica	Sec13	PperSec13b	ppa009252m	301
Prunus persica	Sec16	PperSec16a	ppa000272m	1367
Prunus persica	Sec16	PperSec16b	ppa000242m	1415
Prunus persica	Sec23	PperSec23a	ppa001228m	877
Prunus persica	Sec23	PperSec23b	ppa001742m	773
Prunus persica	Sec23	PperSec23c	ppa001670m	783
Prunus persica	Sec23	PperSec23d	ppa001813m	762
Prunus persica	Sec24A	PperSec24a	ppa000637m	1059
Prunus persica	Sec24B	PperSec24b	ppa001892m	747
Prunus persica	Sec24C	PperSec24c	ppa000545m	1105
Prunus persica	Sec31	PperSec31	ppa000665m	1046
Populus trichocarpa	Sar1	PtriSar1a	Potri.010G141900.1	194
Populus trichocarpa	Sar1	PtriSar1b	Potri.013G010000.1	194
Populus trichocarpa	Sar1	PtriSar1c	Potri.013G009900.1	193
Populus trichocarpa	Sar1	PtriSar1d	Potri.005G015500.1	156
Populus trichocarpa	Sar1	PtriSar1e	Potri.005G015400.1	193
Populus trichocarpa	Sar1	PtriSar1f	Potri.005G019100.1	194
Populus trichocarpa	Sar1	PtriSar1g	Potri.005G019000.1	193
Populus trichocarpa	Sar1	PtriSar1h	Potri.008G107800.1	194
Populus trichocarpa	Sec12	PtriSec12a	Potri.010G111800.1	407
Populus trichocarpa	Sec12	PtriSec12b	Potri.008G130300.1	400
Populus trichocarpa	Sec13	PtriSec13a	Potri.010G100400.1	307
Populus trichocarpa	Sec13	PtriSec13b	Potri.015G068900.1	302
Populus trichocarpa	Sec13	PtriSec13c	Potri.008G141300.1	286
Populus trichocarpa	Sec16	PtriSec16a	Potri.003G077100.1	1406
Populus trichocarpa	Sec16	PtriSec16b	Potri.001G157800.1	1415
Populus trichocarpa	Sec23	PtriSec23a	Potri.010G078200.1	754
Populus trichocarpa	Sec23	PtriSec23b	Potri.002G238500.1	765
Populus trichocarpa	Sec23	PtriSec23c	Potri.002G187100.1	872
Populus trichocarpa	Sec23	PtriSec23d	Potri.019G003100.1	778
Populus trichocarpa	Sec23	PtriSec23e	Potri.014G112600.1	873
Populus trichocarpa	Sec23	PtriSec23f	Potri.014G178500.1	774
Populus trichocarpa	Sec23	PtriSec23g	Potri.008G161300.1	754
Populus trichocarpa	Sec23	PtriSec23h	Potri.001G307400.1	776
Populus trichocarpa	Sec24A	PtriSec24a	Potri.010G211100.1	1038
Populus trichocarpa	Sec24A	PtriSec24b	Potri.009G163300.1	745
Populus trichocarpa	Sec24A	PtriSec24c	Potri.008G049700.1	1044
Populus trichocarpa	Sec24B	PtriSec24d	Potri.004G201800.1	745
Populus trichocarpa	Sec24C	PtriSec24e	Potri.013G035800.1	1105
Populus trichocarpa	Sec24C	PtriSec24f	Potri.005G049100.1	1036
Populus trichocarpa	Sec31	PtriSec31a	Potri.009G055400.1	1136
Populus trichocarpa	Sec31	PtriSec31b	Potri.001G260900.1	1139
Setaria italica	Sar1	SitaSar1a	Si003011m	194
Setaria italica	Sar1	SitaSar1b	Si003006m	194
Setaria italica	Sar1	SitaSar1c	Si023327m	194
Setaria italica	Sar1	SitaSar1d	Si026891m	193
Setaria italica	Sec12	SitaSec12a	Si036281m	368
Setaria italica	Sec12	SitaSec12b	Si026468m	394
Setaria italica	Sec13	SitaSec13a	Si002362m	306
Setaria italica	Sec13	SitaSec13b	Si030632m	306
Setaria italica	Sec13	SitaSec13c	Si030646m	302
Setaria italica	Sec16	SitaSec16a	Si016087m	1495
Setaria italica	Sec16	SitaSec16b	Si005677m	1568
Setaria italica	Sec23	SitaSec23a	Si000273m	886
Setaria italica	Sec23	SitaSec23b	Si034383m	754
Setaria italica	Sec23	SitaSec23c	Si013290m	776
Setaria italica	Sec23	SitaSec23d	Si005912m	763
Setaria italica	Sec23	SitaSec23e	Si026000m	792
Setaria italica	Sec23		Si030064m	402	partial
Setaria italica	Sec24A	SitaSec24a	Si009250m	1011
Setaria italica	Sec24B	SitaSec24b	Si021311m	748
Setaria italica	Sec24C	SitaSec24c	Si009465m	740
Setaria italica	Sec24C	SitaSec24d	Si024087m	1100
Setaria italica	Sec24C	SitaSec24e	Si025854m	1086
Setaria italica	Sec31	SitaSec31	Si028730m	1201
Selaginella moelendorffii	Sar1	SmoeSar1a	179259	192
Selaginella moelendorffii	Sar1	SmoeSar1b	165998	193
Selaginella moelendorffii	Sec12	SmoeSec12a	146931	308
Selaginella moelendorffii	Sec12	SmoeSec12b	416271	337
Selaginella moelendorffii	Sec12	SmoeSec12c	409223	380
Selaginella moelendorffii	Sec13	SmoeSec13a	109958	318
Selaginella moelendorffii	Sec13	SmoeSec13b	76631	304
Selaginella moelendorffii	Sec16	SmoeSec16a	446951	1191
Selaginella moelendorffii	Sec16	SmoeSec16b	412239	884
Selaginella moelendorffii	Sec16	SmoeSec16c	442780	1191
Selaginella moelendorffii	Sec16		431527	619	partial
Selaginella moelendorffii	Sec16		431824	478	partial
Selaginella moelendorffii	Sec16		431832	567	partial
Selaginella moelendorffii	Sec16		426257	528	partial
Selaginella moelendorffii	Sec16		441538	573	partial
Selaginella moelendorffii	Sec16		412218	656	partial
Selaginella moelendorffii	Sec16		412238	492	partial
Selaginella moelendorffii	Sec16		412240	432	partial
Selaginella moelendorffii	Sec16		412241	472	partial
Selaginella moelendorffii	Sec16		412247	599	partial
Selaginella moelendorffii	Sec16		422144	670	partial
Selaginella moelendorffii	Sec16		415403	550	partial
Selaginella moelendorffii	Sec23	SmoeSec23a	107900	764
Selaginella moelendorffii	Sec23	SmoeSec23b	89582	705
Selaginella moelendorffii	Sec23	SmoeSec23c	168140	757
Selaginella moelendorffii	Sec24A	SmoeSec24a	157789	899
Selaginella moelendorffii	Sec24B	SmoeSec24b	440407	734
Selaginella moelendorffii	Sec24C	SmoeSec24c	140536	980
Selaginella moelendorffii	Sec24C	SmoeSec24d	403513	223
Selaginella moelendorffii	Sec31	SmoeSec31	230767	964
Solanum lycopersicum	Sar1	SlycSar1a	Solyc06g009660.2.1	194
Solanum lycopersicum	Sar1	SlycSar1b	Solyc01g060130.2.1	194
Solanum lycopersicum	Sar1	SlycSar1c	Solyc01g100350.2.1	194
Solanum lycopersicum	Sar1	SlycSar1d	Solyc01g079540.2.1	194
Solanum lycopersicum	Sec12	SlycSec12a	Solyc07g047970.2.1	392
Solanum lycopersicum	Sec12	SlycSec12b	Solyc11g007780.1.1	385
Solanum lycopersicum	Sec13	SlycSec13a	Solyc02g087300.1.1	303
Solanum lycopersicum	Sec13	SlycSec13b	Solyc03g120900.1.1	302
Solanum lycopersicum	Sec16	SlycSec16a	Solyc08g007340.2.1	1426
Solanum lycopersicum	Sec16	SlycSec16b	Solyc08g007360.2.1	1470
Solanum lycopersicum	Sec23	SlycSec23a	Solyc03g005380.2.1	779
Solanum lycopersicum	Sec23	SlycSec23b	Solyc05g053830.2.1	785
Solanum lycopersicum	Sec23	SlycSec23c	Solyc01g081070.2.1	765
Solanum lycopersicum	Sec23	SlycSec23d	Solyc01g080850.2.1	876
Solanum lycopersicum	Sec23	SlycSec23e	Solyc09g092680.2.1	767
Solanum lycopersicum	Sec24A	SlycSec24a	Solyc02g082220.2.1	1031
Solanum lycopersicum	Sec24A	SlycSec24b	Solyc11g068500.1.1	743
Solanum lycopersicum	Sec24C	SlycSec24c	Solyc06g084210.2.1	1070
Solanum lycopersicum	Sec24C	SlycSec24d	Solyc05g055690.1.1	1092
Solanum lycopersicum	Sec31	SlycSec31	Solyc01g088020.2.1	1125
Theobroma cacao	Sar1	TcacSar1a	Thecc1EG026751t1	194
Theobroma cacao	Sar1	TcacSar1b	Thecc1EG004790t1	266
Theobroma cacao	Sar1	TcacSar1c	Thecc1EG021328t1	194
Theobroma cacao	Sar1	TcacSar1d	Thecc1EG021329t1	194
Theobroma cacao	Sec12	TcacSec12	Thecc1EG010880t1	398
Theobroma cacao	Sec13	TcacSec13a	Thecc1EG028864t1	313
Theobroma cacao	Sec13	TcacSec13b	Thecc1EG017927t1	302
Theobroma cacao	Sec16	TcacSec16a	Thecc1EG005600t1	1427
Theobroma cacao	Sec16	TcacSec16b	Thecc1EG015961t1	1397
Theobroma cacao	Sec23	TcacSec23a	Thecc1EG004944t2	882
Theobroma cacao	Sec23	TcacSec23b	Thecc1EG045610t1	999
Theobroma cacao	Sec23	TcacSec23c	Thecc1EG020184t1	773
Theobroma cacao	Sec23	TcacSec23d	Thecc1EG020779t3	728
Theobroma cacao	Sec24A	TcacSec24a	Thecc1EG030729t2	1041
Theobroma cacao	Sec24B	TcacSec24b	Thecc1EG041394t1	746
Theobroma cacao	Sec24C	TcacSec24c	Thecc1EG026407t3	1018
Theobroma cacao	Sec24C	TcacSec24d	Thecc1EG035130t1	1102
Theobroma cacao	Sec31	TcacSec31	Thecc1EG005815t1	1113
Vitis vinifera	Sar1	VvinSar1a	GSVIVT01001640001	129
Vitis vinifera	Sar1	VvinSar1b	GSVIVT01028107001	194
Vitis vinifera	Sar1	VvinSar1c	GSVIVT01031224001	141
Vitis vinifera	Sar1	VvinSar1d	GSVIVT01035025001	115
Vitis vinifera	Sec12	VvinSec12	GSVIVT01011745001	303
Vitis vinifera	Sec13	VvinSec13	GSVIVT01014715001	306
Vitis vinifera	Sec16	VvinSec16a	GSVIVT01004707001	956
Vitis vinifera	Sec16	VvinSec16b	GSVIVT01018158001	1343
Vitis vinifera	Sec23	VvinSec23a	GSVIVT01018103001	967
Vitis vinifera	Sec23	VvinSec23b	GSVIVT01026719001	801
Vitis vinifera	Sec23	VvinSec23c	GSVIVT01028251001	875
Vitis vinifera	Sec23	VvinSec23d	GSVIVT01031567001	708
Vitis vinifera	Sec24A	VvinSec24a	GSVIVT01014261001	945
Vitis vinifera	Sec24B	VvinSec24b	GSVIVT01036116001	745
Vitis vinifera	Sec24C	VvinSec24c	GSVIVT01014611001	1125
Vitis vinifera	Sec31	VvinSec31	GSVIVT01001441001	1048
Zea mays	Sar1	ZmaySar1a	GRMZM2G086636_P01	301
Zea mays	Sar1	ZmaySar1b	GRMZM2G122666_P01	194
Zea mays	Sar1	ZmaySar1c	GRMZM2G038356_P01	194
Zea mays	Sar1	ZmaySar1d	GRMZM2G181536_P01	195
Zea mays	Sec12	ZmaySec12a	GRMZM2G041642_P02	335
Zea mays	Sec12	ZmaySec12b	GRMZM2G312091_P01	372
Zea mays	Sec12	ZmaySec12c	GRMZM2G011364_P01	394
Zea mays	Sec13	ZmaySec13a	GRMZM2G074567_P01	306
Zea mays	Sec13	ZmaySec13b	GRMZM2G007021_P02	306
Zea mays	Sec13	ZmaySec13c	GRMZM5G871980_P01	306
Zea mays	Sec13	ZmaySec13d	GRMZM6G700127_P01	299
Zea mays	Sec13	ZmaySec13e	GRMZM2G102795_P01	306
Zea mays	Sec13	ZmaySec13f	GRMZM2G127850_P01	306
Zea mays	Sec16	ZmaySec16a	GRMZM2G429241_P01	1479
Zea mays	Sec16	ZmaySec16b	GRMZM2G104958_P01	1057
Zea mays	Sec16	ZmaySec16c	GRMZM2G163277_P01	1494
Zea mays			GRMZM2G056695_P01	405	partial
Zea mays			GRMZM2G064840	367	partial
Zea mays	Sec23	ZmaySec23a	GRMZM2G063775_P01	725
Zea mays	Sec23	ZmaySec23b	GRMZM2G003022_P01	867
Zea mays	Sec23	ZmaySec23c	GRMZM2G077295_P01	754
Zea mays	Sec23	ZmaySec23d	GRMZM2G045987_P01	792
Zea mays	Sec24A	ZmaySec24a	GRMZM5G874869_P01	258
Zea mays	Sec24A	ZmaySec24b	GRMZM2G081745_P01	1019
Zea mays	Sec24A	ZmaySec24c	GRMZM2G095810_P01	708
Zea mays	Sec24A	ZmaySec24d	GRMZM2G143725_P01	1015
Zea mays	Sec24B	ZmaySec24e	GRMZM2G141735_P01	747
Zea mays	Sec24B	ZmaySec24f	GRMZM2G106140_P01	748
Zea mays	Sec24C	ZmaySec24g	GRMZM2G142697_P01	342
Zea mays	Sec24C	ZmaySec24h	GRMZM2G075680_P01	679
Zea mays	Sec24C	ZmaySec24i	GRMZM2G019236_P01	1101
Zea mays	Sec31	ZmaySec31a	GRMZM2G035985_P01	1130
Zea mays	Sec31	ZmaySec31b	GRMZM2G435661_P01	842
Zea mays	Sec31	ZmaySec31c	GRMZM2G152963_P02	1131
Zea mays			GRMZM5G830501_P01	374	partial
Zea mays			GRMZM5G830501_P01	374	partial

## Sheet: Sed4
Organism	Protein Name	Annotation	Accession	Length
