# Supplementary material for: Unexpected Ancient Paralogs and an Evolutionary Model for the COPII Coat Complex
Source: Genome Biol Evol. 2015 Mar 5;7(4):1098–109. doi: 10.1093/gbe/evv045 (PMC4419792; doi:10.1093/gbe/evv045)
Supplement: Supplementary Data [file supp_evv045_TableS2.xlsx]

## Sheet: Sheet1
Figure	Dataset Name	Length of alignment (a.a.)	Evolutionary Model Used
			PhyloBayes	RAxML
2A	Sed4_R3	387	CAT+G+F	LG+G+F
3A	Ubertree_R13	583	CAT+G+F	LG+G+F
3B	Ubertree_R14	583	CAT+G+F	LG+G+F
3C	Ubertree_R15	583	CAT+G+F	LG+G+F
S1	Sar1_R1	190	CAT+G	LG+G
S2	Sec23_R1	714	CAT+G+F	LG+G+F
S3	Sec24_R1	656	CAT+G+F	LG+G+F
S4	Sec13_R4	279	CAT+G	LG+G
S5	Sec12_R1	327	CAT+G+F	LG+G+F
S6	Sec16_R1	330	CAT+G+F	LG+G+F
S7	Sec31_R1	767	CAT+G+F	LG+G+F
S8	Plant_Sar1_R3	192	CAT+G+F	LG+G+F
S9	Plant_Sec12	336	CAT+G+F	LG+G+F
S10	Plant_Sec13	299	CAT+G+F	LG+G+F
S11	Plant_Sec16	1014	CAT+G+F	LG+G+F
S12	Plant_Sec23_R2	680	CAT+G+F	LG+G+F
S13	Plant_Sec24	687	CAT+G+F	LG+G+F
S14	Plant_Sec31	940	CAT+G+F	LG+G+F
S15	Sec23_R4	671	CAT+G+F	LG+G+F
S17	Opisthokonta_R3	583	CAT+G+F	LG+G+F
S18	Amoebozoa_R1	583	CAT+G+F	LG+G+F
S19	Excavata_R5	583	CAT+G+F	LG+G+F
S20	Archaeplastida_R1	583	CAT+G+F	LG+G+F
S21	SAR_R3	583	CAT+G+F	LG+G+F
S22	Ubertree_R2	583	CAT+G+F	LG+G+F
S23	Ubertree_R3	583	CAT+G+F	LG+G+F
S24	Sec24III	581	CAT+G+F	LG+G+F
